# Supplementary material for: Identification of Potent and Selective Inhibitors of Acanthamoeba: Structural Insights into Sterol 14α-Demethylase as a Key Drug Target
Source: J Med Chem. 2024 Apr 29;67(9):7443–57. doi: 10.1021/acs.jmedchem.4c00303 (PMC11089504; doi:10.1021/acs.jmedchem.4c00303)
Supplement: Supplementary file 2 — jm4c00303_si_002.csv [file jm4c00303_si_002.csv]

Compound_ID	SMILES	CYP51 1h IC50(µM)	A.castellanii trophozoites MIC(µM)	A.polyphaga trophozoites MIC(µM)
VFV	O=C(C1=CC=C(C2=NN=C(C3=CC=CC=C3)O2)C=C1)N[C@H](C4=CC=C(C5=CC=C(F)C=C5)C=C4F)CN6C=CN=C6	28.9	>64	>64
VNI	ClC(C=C1Cl)=CC=C1[C@H](CN2C=CN=C2)NC(C3=CC=C(C4=NN=C(C5=CC=CC=C5)O4)C=C3)=O	27.3	4	>64
LFV	ClC1=CC(Cl)=CC=C1[C@H](CN2C=CN=C2)NC(C3=CC=C(C4=NN=C(C5=C(F)C=C(OCC(F)(F)F)C=C5)O4)C=C3)=O	20.3	N/A	N/A
UDO	FC(C1=CC=C(N2CCN(C([C@@H](C3=CC=C(Cl)C=C3)C4=CC=CN=C4)=O)CC2)C=C1)(F)F	5.5	N/A	N/A
UDD	FC(C1=CC=C(N(C2CCN(C3=NC=C(C(F)(F)F)C=C3)CC2)C4=CC=CN=C4)C=C1)(F)F	1.3	N/A	N/A
VT1598	FC(C=C1F)=CC=C1[C@](CN2C=NN=N2)(O)C(F)(F)C3=CC=C(C#CC4=CC=C(OCC5=CC=C(C#N)C=C5)C=C4)C=N3	0.25	0.077	0.425
VT1161	FC(F)(F)COC1=CC=C(C2=CN=C(C(F)([C@@](C3=CC=C(F)C=C3F)(CN4C=NN=N4)O)F)C=C2)C=C1	0.2	0.057	0.114
