# Supplementary material for: Identification of Potent and Selective Inhibitors of Acanthamoeba: Structural Insights into Sterol 14α-Demethylase as a Key Drug Target
Source: J Med Chem. 2024 Apr 29;67(9):7443–57. doi: 10.1021/acs.jmedchem.4c00303 (PMC11089504; doi:10.1021/acs.jmedchem.4c00303)
Supplement: Supplementary file 3 — jm4c00303_si_003.pdb [file jm4c00303_si_003.pdb]

HEADER    OXIDOREDUCTASE                                      7UWP    
REMARK  99                                                                      
REMARK  99 MOE v2022.02 (Chemical Computing Group ULC) Fri Mar 15 18:42:29 2024 
SEQRES   1 A  425  ACE PRO LEU GLN TYR THR THR ASP ALA TYR LYS LYS TYR
SEQRES   2 A  425  GLY ASP ILE PHE THR MET LYS VAL PHE GLY GLN ARG LEU
SEQRES   3 A  425  THR PHE LEU VAL GLY PRO ASP ALA HIS VAL PRO PHE PHE
SEQRES   4 A  425  SER GLN GLY ASP ALA GLU LEU SER GLN ASP GLU PRO TYR
SEQRES   5 A  425  GLN PHE SER VAL PRO ILE PHE GLY PRO ASN VAL VAL TYR
SEQRES   6 A  425  GLY ALA ASP LEU ALA HIS ARG ASN GLN GLN LEU LYS PHE
SEQRES   7 A  425  ILE ALA ALA SER LEU SER THR LYS ALA LEU GLN SER TYR
SEQRES   8 A  425  VAL PRO LEU ILE VAL LYS GLU ALA GLU ASP PHE PHE ALA
SEQRES   9 A  425  LYS TRP ASP LYS SER GLY THR VAL ASP ILE ARG ASP ALA
SEQRES  10 A  425  LEU ALA GLU LEU ILE ILE LEU THR ALA SER ARG CYS LEU
SEQRES  11 A  425  MET GLY LYS GLU ILE ARG GLU ASN LEU PHE THR GLU VAL
SEQRES  12 A  425  ALA LYS LEU TYR GLN THR LEU ASP GLU GLY LEU LEU PRO
SEQRES  13 A  425  ILE SER VAL PHE PHE PRO TYR LEU PRO ILE PRO ALA HIS
SEQRES  14 A  425  LYS ARG ARG ASP GLU ALA ARG LEU ALA MET VAL ARG MET
SEQRES  15 A  425  PHE LYS LYS ILE ILE ASP GLU ARG ARG ALA ASN PRO GLU
SEQRES  16 A  425  VAL LYS HIS ASN ASP CYS LEU GLN VAL PHE MET ASP ALA
SEQRES  17 A  425  ARG TYR ARG GLY GLU GLU GLN ALA LEU ASN ASP GLU GLU
SEQRES  18 A  425  ILE THR GLY LEU MET ILE ALA LEU LEU PHE ALA GLY GLN
SEQRES  19 A  425  HIS THR SER SER VAL THR GLY SER TRP THR GLY LEU LEU
SEQRES  20 A  425  LEU PHE GLU ALA ASN ASN LYS LYS LYS PHE LEU PRO GLY
SEQRES  21 A  425  VAL LEU GLU GLU GLN GLU GLU ILE ARG LYS GLU PHE GLY
SEQRES  22 A  425  ASP GLU LEU THR MET GLU ALA LEU ASN LYS MET ASP LYS
SEQRES  23 A  425  LEU HIS ARG CYS VAL LYS GLU ALA LEU ARG MET TYR PRO
SEQRES  24 A  425  PRO LEU LEU PHE VAL MET ARG LYS VAL ILE LYS PRO PHE
SEQRES  25 A  425  SER TYR LYS ASP TYR TYR VAL PRO GLU GLY ASP THR VAL
SEQRES  26 A  425  PHE VAL SER PRO ALA LEU SER MET ARG VAL GLU GLU VAL
SEQRES  27 A  425  PHE PRO ASN ALA ASP GLN TYR ASN PRO GLU ARG PHE VAL
SEQRES  28 A  425  GLU GLU ASP LYS GLN ALA GLN LYS TYR ARG PHE VAL GLY
SEQRES  29 A  425  PHE GLY ALA GLY ARG HIS GLY CYS MET GLY GLU ASN PHE
SEQRES  30 A  425  ALA TYR LEU GLN ILE LYS THR ILE TRP SER VAL LEU LEU
SEQRES  31 A  425  ARG ASN PHE ASP ILE GLU LEU VAL GLY GLU LEU PRO LYS
SEQRES  32 A  425  PRO ASP TYR THR ALA MET VAL VAL GLY PRO ALA HIS PRO
SEQRES  33 A  425  CYS LEU LEU ARG TYR THR ARG LYS NME
SEQRES   1 B  460  MET ALA LYS LYS THR SER SER LYS GLY LYS LEU PRO PRO
SEQRES   2 B  460  VAL VAL SER SER LEU ILE PRO PHE VAL GLY SER GLY LEU
SEQRES   3 B  460  SER PHE ALA GLY GLY PRO LEU GLN TYR THR THR ASP ALA
SEQRES   4 B  460  TYR LYS LYS TYR GLY ASP ILE PHE THR MET LYS VAL PHE
SEQRES   5 B  460  GLY GLN ARG LEU THR PHE LEU VAL GLY PRO ASP ALA HIS
SEQRES   6 B  460  VAL PRO PHE PHE SER GLN GLY ASP ALA GLU LEU SER GLN
SEQRES   7 B  460  ASP GLU PRO TYR GLN PHE SER VAL PRO ILE PHE GLY PRO
SEQRES   8 B  460  ASN VAL VAL TYR GLY ALA ASP LEU ALA HIS ARG ASN GLN
SEQRES   9 B  460  GLN LEU LYS PHE ILE ALA ALA SER LEU SER THR LYS ALA
SEQRES  10 B  460  LEU GLN SER TYR VAL PRO LEU ILE VAL LYS GLU ALA GLU
SEQRES  11 B  460  ASP PHE PHE ALA LYS TRP ASP LYS SER GLY THR VAL ASP
SEQRES  12 B  460  ILE ARG ASP ALA LEU ALA GLU LEU ILE ILE LEU THR ALA
SEQRES  13 B  460  SER ARG CYS LEU MET GLY LYS GLU ILE ARG GLU ASN LEU
SEQRES  14 B  460  PHE THR GLU VAL ALA LYS LEU TYR GLN THR LEU ASP GLU
SEQRES  15 B  460  GLY LEU LEU PRO ILE SER VAL PHE PHE PRO TYR LEU PRO
SEQRES  16 B  460  ILE PRO ALA HIS LYS ARG ARG ASP GLU ALA ARG LEU ALA
SEQRES  17 B  460  MET VAL ARG MET PHE LYS LYS ILE ILE ASP GLU ARG ARG
SEQRES  18 B  460  ALA ASN PRO GLU VAL LYS HIS ASN ASP CYS LEU GLN VAL
SEQRES  19 B  460  PHE MET ASP ALA ARG TYR ARG GLY GLU GLU GLN ALA LEU
SEQRES  20 B  460  ASN ASP GLU GLU ILE THR GLY LEU MET ILE ALA LEU LEU
SEQRES  21 B  460  PHE ALA GLY GLN HIS THR SER SER VAL THR GLY SER TRP
SEQRES  22 B  460  THR GLY LEU LEU LEU PHE GLU ALA ASN ASN LYS LYS LYS
SEQRES  23 B  460  PHE LEU PRO GLY VAL LEU GLU GLU GLN GLU GLU ILE ARG
SEQRES  24 B  460  LYS GLU PHE GLY ASP GLU LEU THR MET GLU ALA LEU ASN
SEQRES  25 B  460  LYS MET ASP LYS LEU HIS ARG CYS VAL LYS GLU ALA LEU
SEQRES  26 B  460  ARG MET TYR PRO PRO LEU LEU PHE VAL MET ARG LYS VAL
SEQRES  27 B  460  ILE LYS PRO PHE SER TYR LYS ASP TYR TYR VAL PRO GLU
SEQRES  28 B  460  GLY ASP THR VAL PHE VAL SER PRO ALA LEU SER MET ARG
SEQRES  29 B  460  VAL GLU GLU VAL PHE PRO ASN ALA ASP GLN TYR ASN PRO
SEQRES  30 B  460  GLU ARG PHE VAL GLU GLU ASP LYS GLN ALA GLN LYS TYR
SEQRES  31 B  460  ARG PHE VAL GLY PHE GLY ALA GLY ARG HIS GLY CYS MET
SEQRES  32 B  460  GLY GLU ASN PHE ALA TYR LEU GLN ILE LYS THR ILE TRP
SEQRES  33 B  460  SER VAL LEU LEU ARG ASN PHE ASP ILE GLU LEU VAL GLY
SEQRES  34 B  460  GLU LEU PRO LYS PRO ASP TYR THR ALA MET VAL VAL GLY
SEQRES  35 B  460  PRO ALA HIS PRO CYS LEU LEU ARG TYR THR ARG LYS HIS
SEQRES  36 B  460  HIS HIS HIS HIS HIS
HELIX    1   1 LEU A   65  TYR A   75  1               Generated by MOE   11
HELIX    2   2 PRO A   94  SER A  102  1               Generated by MOE    9
HELIX    3   3 GLN A  115  SER A  117  5               Generated by MOE    3
HELIX    4   4 VAL A  118  PHE A  121  1               Generated by MOE    4
HELIX    5   5 VAL A  126  GLY A  128  5               Generated by MOE    3
HELIX    6   6 LEU A  131  SER A  144  1               Generated by MOE   14
HELIX    7   7 THR A  147  ALA A  166  1               Generated by MOE   20
HELIX    8   8 ILE A  176  MET A  193  1               Generated by MOE   18
HELIX    9   9 LYS A  195  ASN A  200  1               Generated by MOE    6
HELIX   10  10 PHE A  202  GLU A  214  1               Generated by MOE   13
HELIX   11  11 PRO A  218  VAL A  221  5               Generated by MOE    4
HELIX   12  12 PRO A  229  ARG A  253  1               Generated by MOE   25
HELIX   13  13 CYS A  263  ASP A  269  1               Generated by MOE    7
HELIX   14  14 ASP A  281  LEU A  310  1               Generated by MOE   30
HELIX   15  15 ALA A  313  PHE A  334  1               Generated by MOE   22
HELIX   16  16 MET A  340  LEU A  343  1               Generated by MOE    4
HELIX   17  17 ASP A  347  MET A  359  1               Generated by MOE   13
HELIX   18  18 PRO A  391  SER A  394  1               Generated by MOE    4
HELIX   19  19 ARG A  411  GLU A  415  1               Generated by MOE    5
HELIX   20  20 GLY A  430  HIS A  432  5               Generated by MOE    3
HELIX   21  21 GLU A  437  ASN A  454  1               Generated by MOE   18
SHEET    1       ILE A  78  VAL A  83                  Generated by MOE
SHEET    2       GLN A  86  ARG A  87                  Generated by MOE
SHEET    3       LEU A  88  PHE A  90                  Generated by MOE
SHEET    4       LEU A  91  LEU A  91                  Generated by MOE
SHEET    5       LEU A 108  SER A 109                  Generated by MOE
SHEET    6       SER A 171  ASP A 175                  Generated by MOE
SHEET    7       VAL A 366  VAL A 370                  Generated by MOE
SHEET    8       PHE A 374  TYR A 376                  Generated by MOE
SHEET    9       TYR A 379  VAL A 381                  Generated by MOE
SHEET   10       THR A 386  PHE A 388                  Generated by MOE
SHEET   11       VAL A 389  VAL A 389                  Generated by MOE
SHEET   12       PHE A 455  LEU A 459                  Generated by MOE
SHEET   13       PRO A 466  ASP A 467                  Generated by MOE
SHEET   14       GLY A 474  PRO A 475                  Generated by MOE
SHEET   15       LEU A 480  ARG A 485                  Generated by MOE
LINK         SG  CYS A 434                Fe   HEM A 501     1555   1555  2.27
LINK        Fe   HEM A 501                 N8  VOR A 590     1555   1555  2.01
ATOM      1  CH3 ACE A  63       0.851  16.339 -14.013  1.00  0.00           C  
ATOM      2  C   ACE A  63       1.387  15.377 -15.074  1.00  0.00           C  
ATOM      3  O   ACE A  63       0.629  14.597 -15.649  1.00  0.00           O  
ATOM      4 HH31 ACE A  63      -0.223  16.214 -13.876  1.00  0.00           H  
ATOM      5 HH32 ACE A  63       1.363  16.139 -13.071  1.00  0.00           H  
ATOM      6 HH33 ACE A  63       1.061  17.361 -14.330  1.00  0.00           H  
ATOM      7  N   PRO A  64       2.674  15.434 -15.328  1.00 16.85           N  
ATOM      8  CA  PRO A  64       3.405  14.616 -16.297  1.00 17.01           C  
ATOM      9  C   PRO A  64       3.736  13.197 -15.807  1.00 17.33           C  
ATOM     10  O   PRO A  64       4.883  12.816 -15.910  1.00 15.15           O  
ATOM     11  CB  PRO A  64       4.701  15.415 -16.481  1.00 16.77           C  
ATOM     12  CG  PRO A  64       4.943  15.990 -15.107  1.00 17.40           C  
ATOM     13  CD  PRO A  64       3.557  16.380 -14.622  1.00 17.03           C  
ATOM     14  HA  PRO A  64       2.817  14.452 -17.200  1.00 17.01           H  
ATOM     15  HB2 PRO A  64       4.572  16.206 -17.220  1.00 16.77           H  
ATOM     16  HB3 PRO A  64       5.522  14.765 -16.784  1.00 16.77           H  
ATOM     17  HG2 PRO A  64       5.594  16.862 -15.161  1.00 17.40           H  
ATOM     18  HG3 PRO A  64       5.388  15.245 -14.448  1.00 17.40           H  
ATOM     19  HD2 PRO A  64       3.473  16.261 -13.542  1.00 17.03           H  
ATOM     20  HD3 PRO A  64       3.323  17.410 -14.893  1.00 17.03           H  
ATOM     21  N   LEU A  65       2.717  12.424 -15.425  1.00 17.72           N  
ATOM     22  CA  LEU A  65       2.864  11.038 -14.901  1.00 19.92           C  
ATOM     23  C   LEU A  65       3.243  10.084 -16.035  1.00 21.21           C  
ATOM     24  O   LEU A  65       4.090   9.205 -15.793  1.00 21.21           O  
ATOM     25  CB  LEU A  65       1.562  10.584 -14.240  1.00 18.36           C  
ATOM     26  CG  LEU A  65       1.225  11.262 -12.920  1.00 19.94           C  
ATOM     27  CD1 LEU A  65      -0.038  10.665 -12.321  1.00 20.22           C  
ATOM     28  CD2 LEU A  65       2.381  11.152 -11.942  1.00 22.17           C  
ATOM     29  H   LEU A  65       1.784  12.805 -15.496  1.00 17.72           H  
ATOM     30  HA  LEU A  65       3.658  11.026 -14.154  1.00 19.92           H  
ATOM     31  HB2 LEU A  65       1.634   9.512 -14.058  1.00 18.36           H  
ATOM     32  HB3 LEU A  65       0.746  10.780 -14.936  1.00 18.36           H  
ATOM     33  HG  LEU A  65       1.049  12.319 -13.118  1.00 19.94           H  
ATOM     34 HD11 LEU A  65      -0.863  10.778 -13.025  1.00 20.22           H  
ATOM     35 HD12 LEU A  65       0.122   9.606 -12.117  1.00 20.22           H  
ATOM     36 HD13 LEU A  65      -0.279  11.182 -11.392  1.00 20.22           H  
ATOM     37 HD21 LEU A  65       2.577  10.101 -11.728  1.00 22.17           H  
ATOM     38 HD22 LEU A  65       3.271  11.606 -12.379  1.00 22.17           H  
ATOM     39 HD23 LEU A  65       2.125  11.670 -11.018  1.00 22.17           H  
ATOM     40  N   GLN A  66       2.575  10.178 -17.187  1.00 21.41           N  
ATOM     41  CA  GLN A  66       2.794   9.221 -18.306  1.00 24.86           C  
ATOM     42  C   GLN A  66       4.178   9.487 -18.901  1.00 23.67           C  
ATOM     43  O   GLN A  66       4.865   8.521 -19.267  1.00 23.93           O  
ATOM     44  CB  GLN A  66       1.704   9.318 -19.374  1.00 30.05           C  
ATOM     45  CG  GLN A  66       1.747   8.176 -20.383  1.00 33.06           C  
ATOM     46  CD  GLN A  66       1.501   6.825 -19.752  1.00 40.83           C  
ATOM     47  OE1 GLN A  66       0.484   6.593 -19.100  1.00 48.37           O  
ATOM     48  NE2 GLN A  66       2.446   5.915 -19.930  1.00 42.56           N  
ATOM     49  H   GLN A  66       1.901  10.921 -17.303  1.00 21.41           H  
ATOM     50  HA  GLN A  66       2.742   8.204 -17.918  1.00 24.86           H  
ATOM     51  HB2 GLN A  66       1.828  10.259 -19.910  1.00 30.05           H  
ATOM     52  HB3 GLN A  66       0.733   9.307 -18.879  1.00 30.05           H  
ATOM     53  HG2 GLN A  66       2.729   8.166 -20.855  1.00 33.06           H  
ATOM     54  HG3 GLN A  66       0.982   8.351 -21.139  1.00 33.06           H  
ATOM     55 HE21 GLN A  66       2.345   4.996 -19.524  1.00 42.56           H  
ATOM     56 HE22 GLN A  66       3.268   6.140 -20.471  1.00 42.56           H  
ATOM     57  N   TYR A  67       4.609  10.746 -18.909  1.00 21.03           N  
ATOM     58  CA  TYR A  67       5.965  11.135 -19.365  1.00 22.28           C  
ATOM     59  C   TYR A  67       7.018  10.484 -18.461  1.00 23.86           C  
ATOM     60  O   TYR A  67       7.967   9.853 -18.978  1.00 21.09           O  
ATOM     61  CB  TYR A  67       6.130  12.652 -19.385  1.00 26.21           C  
ATOM     62  CG  TYR A  67       7.510  13.081 -19.803  1.00 29.23           C  
ATOM     63  CD1 TYR A  67       7.906  12.989 -21.127  1.00 32.66           C  
ATOM     64  CD2 TYR A  67       8.472  13.396 -18.859  1.00 31.28           C  
ATOM     65  CE1 TYR A  67       9.205  13.275 -21.514  1.00 36.39           C  
ATOM     66  CE2 TYR A  67       9.774  13.690 -19.228  1.00 37.63           C  
ATOM     67  CZ  TYR A  67      10.145  13.621 -20.559  1.00 39.38           C  
ATOM     68  OH  TYR A  67      11.424  13.922 -20.930  1.00 40.65           O  
ATOM     69  H   TYR A  67       3.983  11.471 -18.589  1.00 21.03           H  
ATOM     70  HA  TYR A  67       6.103  10.780 -20.386  1.00 22.28           H  
ATOM     71  HB2 TYR A  67       5.933  13.037 -18.385  1.00 26.21           H  
ATOM     72  HB3 TYR A  67       5.407  13.072 -20.085  1.00 26.21           H  
ATOM     73  HD1 TYR A  67       7.186  12.688 -21.874  1.00 32.66           H  
ATOM     74  HD2 TYR A  67       8.202  13.413 -17.813  1.00 31.28           H  
ATOM     75  HE1 TYR A  67       9.483  13.228 -22.557  1.00 36.39           H  
ATOM     76  HE2 TYR A  67      10.498  13.973 -18.478  1.00 37.63           H  
ATOM     77  HH  TYR A  67      12.007  14.173 -20.210  1.00 40.65           H  
ATOM     78  N   THR A  68       6.861  10.636 -17.145  1.00 18.86           N  
ATOM     79  CA  THR A  68       7.808  10.074 -16.146  1.00 20.33           C  
ATOM     80  C   THR A  68       7.687   8.543 -16.139  1.00 17.74           C  
ATOM     81  O   THR A  68       8.725   7.886 -15.976  1.00 15.53           O  
ATOM     82  CB  THR A  68       7.613  10.724 -14.772  1.00 21.31           C  
ATOM     83  OG1 THR A  68       6.329  10.384 -14.253  1.00 28.23           O  
ATOM     84  CG2 THR A  68       7.701  12.229 -14.835  1.00 20.28           C  
ATOM     85  H   THR A  68       6.062  11.157 -16.812  1.00 18.86           H  
ATOM     86  HA  THR A  68       8.835  10.311 -16.425  1.00 20.33           H  
ATOM     87  HB  THR A  68       8.411  10.350 -14.131  1.00 21.31           H  
ATOM     88 HG21 THR A  68       8.669  12.520 -15.244  1.00 20.28           H  
ATOM     89 HG22 THR A  68       6.906  12.613 -15.475  1.00 20.28           H  
ATOM     90 HG23 THR A  68       7.592  12.642 -13.832  1.00 20.28           H  
ATOM     91  HG1 THR A  68       5.670  10.737 -14.855  1.00 28.23           H  
ATOM     92  N   THR A  69       6.489   7.999 -16.377  1.00 18.02           N  
ATOM     93  CA  THR A  69       6.253   6.526 -16.459  1.00 19.58           C  
ATOM     94  C   THR A  69       7.013   5.970 -17.669  1.00 20.01           C  
ATOM     95  O   THR A  69       7.671   4.922 -17.529  1.00 21.28           O  
ATOM     96  CB  THR A  69       4.766   6.155 -16.522  1.00 19.16           C  
ATOM     97  OG1 THR A  69       4.129   6.601 -15.323  1.00 18.92           O  
ATOM     98  CG2 THR A  69       4.546   4.665 -16.694  1.00 19.05           C  
ATOM     99  H   THR A  69       5.701   8.617 -16.508  1.00 18.02           H  
ATOM    100  HA  THR A  69       6.627   6.074 -15.540  1.00 19.58           H  
ATOM    101  HB  THR A  69       4.335   6.644 -17.396  1.00 19.16           H  
ATOM    102 HG21 THR A  69       5.038   4.328 -17.606  1.00 19.05           H  
ATOM    103 HG22 THR A  69       4.964   4.135 -15.838  1.00 19.05           H  
ATOM    104 HG23 THR A  69       3.477   4.461 -16.761  1.00 19.05           H  
ATOM    105  HG1 THR A  69       4.543   6.144 -14.587  1.00 18.92           H  
ATOM    106  N   ASP A  70       6.992   6.695 -18.786  1.00 19.34           N  
ATOM    107  CA  ASP A  70       7.658   6.287 -20.048  1.00 20.94           C  
ATOM    108  C   ASP A  70       9.167   6.212 -19.799  1.00 19.29           C  
ATOM    109  O   ASP A  70       9.813   5.267 -20.289  1.00 19.59           O  
ATOM    110  CB  ASP A  70       7.287   7.239 -21.188  1.00 22.03           C  
ATOM    111  CG  ASP A  70       5.880   7.029 -21.728  1.00 26.74           C  
ATOM    112  OD1 ASP A  70       5.251   6.005 -21.378  1.00 28.88           O  
ATOM    113  OD2 ASP A  70       5.404   7.914 -22.459  1.00 32.79           O1-
ATOM    114  H   ASP A  70       6.494   7.574 -18.774  1.00 19.34           H  
ATOM    115  HA  ASP A  70       7.315   5.300 -20.360  1.00 20.94           H  
ATOM    116  HB2 ASP A  70       7.994   7.091 -22.004  1.00 22.03           H  
ATOM    117  HB3 ASP A  70       7.365   8.262 -20.821  1.00 22.03           H  
ATOM    118  N   ALA A  71       9.705   7.176 -19.054  1.00 17.05           N  
ATOM    119  CA  ALA A  71      11.148   7.276 -18.752  1.00 16.69           C  
ATOM    120  C   ALA A  71      11.544   6.122 -17.822  1.00 17.36           C  
ATOM    121  O   ALA A  71      12.611   5.504 -18.054  1.00 16.38           O  
ATOM    122  CB  ALA A  71      11.449   8.625 -18.154  1.00 16.24           C  
ATOM    123  H   ALA A  71       9.090   7.881 -18.673  1.00 17.05           H  
ATOM    124  HA  ALA A  71      11.740   7.189 -19.663  1.00 16.69           H  
ATOM    125  HB1 ALA A  71      11.177   9.406 -18.864  1.00 16.24           H  
ATOM    126  HB2 ALA A  71      10.875   8.752 -17.236  1.00 16.24           H  
ATOM    127  HB3 ALA A  71      12.513   8.693 -17.929  1.00 16.24           H  
ATOM    128  N   TYR A  72      10.697   5.821 -16.834  1.00 15.19           N  
ATOM    129  CA  TYR A  72      10.869   4.675 -15.902  1.00 17.21           C  
ATOM    130  C   TYR A  72      10.918   3.358 -16.691  1.00 17.54           C  
ATOM    131  O   TYR A  72      11.814   2.550 -16.396  1.00 17.89           O  
ATOM    132  CB  TYR A  72       9.762   4.641 -14.848  1.00 16.52           C  
ATOM    133  CG  TYR A  72       9.712   3.357 -14.059  1.00 17.19           C  
ATOM    134  CD1 TYR A  72      10.779   2.960 -13.270  1.00 17.23           C  
ATOM    135  CD2 TYR A  72       8.616   2.517 -14.128  1.00 18.35           C  
ATOM    136  CE1 TYR A  72      10.738   1.783 -12.537  1.00 16.86           C  
ATOM    137  CE2 TYR A  72       8.574   1.320 -13.432  1.00 18.67           C  
ATOM    138  CZ  TYR A  72       9.641   0.948 -12.634  1.00 17.81           C  
ATOM    139  OH  TYR A  72       9.585  -0.208 -11.910  1.00 18.99           O  
ATOM    140  H   TYR A  72       9.886   6.411 -16.712  1.00 15.19           H  
ATOM    141  HA  TYR A  72      11.814   4.803 -15.374  1.00 17.21           H  
ATOM    142  HB2 TYR A  72       8.804   4.773 -15.351  1.00 16.52           H  
ATOM    143  HB3 TYR A  72       9.924   5.465 -14.153  1.00 16.52           H  
ATOM    144  HD1 TYR A  72      11.662   3.580 -13.225  1.00 17.23           H  
ATOM    145  HD2 TYR A  72       7.772   2.801 -14.739  1.00 18.35           H  
ATOM    146  HE1 TYR A  72      11.563   1.519 -11.891  1.00 16.86           H  
ATOM    147  HE2 TYR A  72       7.709   0.678 -13.512  1.00 18.67           H  
ATOM    148  HH  TYR A  72       8.772  -0.709 -12.007  1.00 18.99           H  
ATOM    149  N   LYS A  73       9.999   3.146 -17.643  1.00 17.51           N  
ATOM    150  CA  LYS A  73       9.864   1.864 -18.391  1.00 24.29           C  
ATOM    151  C   LYS A  73      11.073   1.673 -19.318  1.00 24.98           C  
ATOM    152  O   LYS A  73      11.388   0.515 -19.647  1.00 29.24           O  
ATOM    153  CB  LYS A  73       8.559   1.816 -19.195  1.00 30.76           C  
ATOM    154  CG  LYS A  73       7.293   1.663 -18.359  1.00 39.88           C  
ATOM    155  CD  LYS A  73       6.005   1.446 -19.151  1.00 50.60           C  
ATOM    156  CE  LYS A  73       5.942   2.189 -20.472  1.00 56.36           C  
ATOM    157  NZ  LYS A  73       5.116   3.416 -20.379  1.00 61.74           N1+
ATOM    158  H   LYS A  73       9.362   3.897 -17.866  1.00 17.51           H  
ATOM    159  HA  LYS A  73       9.833   1.050 -17.667  1.00 24.29           H  
ATOM    160  HB2 LYS A  73       8.615   0.971 -19.881  1.00 30.76           H  
ATOM    161  HB3 LYS A  73       8.478   2.742 -19.765  1.00 30.76           H  
ATOM    162  HG2 LYS A  73       7.173   2.568 -17.763  1.00 39.88           H  
ATOM    163  HG3 LYS A  73       7.429   0.807 -17.697  1.00 39.88           H  
ATOM    164  HD2 LYS A  73       5.168   1.776 -18.535  1.00 50.60           H  
ATOM    165  HD3 LYS A  73       5.908   0.380 -19.356  1.00 50.60           H  
ATOM    166  HE2 LYS A  73       5.511   1.531 -21.226  1.00 56.36           H  
ATOM    167  HE3 LYS A  73       6.953   2.467 -20.768  1.00 56.36           H  
ATOM    168  HZ1 LYS A  73       4.176   3.169 -20.105  1.00 61.74           H  
ATOM    169  HZ2 LYS A  73       5.515   4.039 -19.691  1.00 61.74           H  
ATOM    170  HZ3 LYS A  73       5.095   3.876 -21.278  1.00 61.74           H  
ATOM    171  N   LYS A  74      11.728   2.760 -19.723  1.00 24.54           N  
ATOM    172  CA  LYS A  74      12.880   2.708 -20.659  1.00 26.88           C  
ATOM    173  C   LYS A  74      14.193   2.625 -19.870  1.00 24.60           C  
ATOM    174  O   LYS A  74      15.075   1.853 -20.281  1.00 22.25           O  
ATOM    175  CB  LYS A  74      12.895   3.926 -21.582  1.00 30.26           C  
ATOM    176  CG  LYS A  74      13.988   3.894 -22.640  1.00 36.65           C  
ATOM    177  CD  LYS A  74      13.994   5.108 -23.538  1.00 43.98           C  
ATOM    178  CE  LYS A  74      15.085   5.054 -24.587  1.00 52.99           C  
ATOM    179  NZ  LYS A  74      14.929   3.878 -25.480  1.00 58.41           N1+
ATOM    180  H   LYS A  74      11.428   3.660 -19.378  1.00 24.54           H  
ATOM    181  HA  LYS A  74      12.777   1.817 -21.278  1.00 26.88           H  
ATOM    182  HB2 LYS A  74      13.038   4.817 -20.970  1.00 30.26           H  
ATOM    183  HB3 LYS A  74      11.931   3.983 -22.088  1.00 30.26           H  
ATOM    184  HG2 LYS A  74      13.843   3.008 -23.259  1.00 36.65           H  
ATOM    185  HG3 LYS A  74      14.953   3.832 -22.137  1.00 36.65           H  
ATOM    186  HD2 LYS A  74      14.145   5.996 -22.923  1.00 43.98           H  
ATOM    187  HD3 LYS A  74      13.029   5.174 -24.041  1.00 43.98           H  
ATOM    188  HE2 LYS A  74      16.052   4.993 -24.088  1.00 52.99           H  
ATOM    189  HE3 LYS A  74      15.043   5.962 -25.188  1.00 52.99           H  
ATOM    190  HZ1 LYS A  74      14.967   3.031 -24.931  1.00 58.41           H  
ATOM    191  HZ2 LYS A  74      14.039   3.932 -25.955  1.00 58.41           H  
ATOM    192  HZ3 LYS A  74      15.675   3.871 -26.161  1.00 58.41           H  
ATOM    193  N   TYR A  75      14.368   3.478 -18.857  1.00 20.75           N  
ATOM    194  CA  TYR A  75      15.689   3.741 -18.229  1.00 19.43           C  
ATOM    195  C   TYR A  75      15.831   3.014 -16.892  1.00 17.45           C  
ATOM    196  O   TYR A  75      16.972   2.923 -16.401  1.00 19.90           O  
ATOM    197  CB  TYR A  75      15.901   5.236 -18.034  1.00 21.10           C  
ATOM    198  CG  TYR A  75      16.073   5.997 -19.319  1.00 23.37           C  
ATOM    199  CD1 TYR A  75      17.294   6.022 -19.973  1.00 25.39           C  
ATOM    200  CD2 TYR A  75      15.006   6.657 -19.906  1.00 23.91           C  
ATOM    201  CE1 TYR A  75      17.475   6.765 -21.128  1.00 26.73           C  
ATOM    202  CE2 TYR A  75      15.172   7.409 -21.056  1.00 27.11           C  
ATOM    203  CZ  TYR A  75      16.406   7.449 -21.678  1.00 28.05           C  
ATOM    204  OH  TYR A  75      16.576   8.196 -22.806  1.00 33.33           O  
ATOM    205  H   TYR A  75      13.561   3.969 -18.500  1.00 20.75           H  
ATOM    206  HA  TYR A  75      16.454   3.358 -18.905  1.00 19.43           H  
ATOM    207  HB2 TYR A  75      16.795   5.380 -17.427  1.00 21.10           H  
ATOM    208  HB3 TYR A  75      15.036   5.640 -17.508  1.00 21.10           H  
ATOM    209  HD1 TYR A  75      18.120   5.452 -19.575  1.00 25.39           H  
ATOM    210  HD2 TYR A  75      14.026   6.583 -19.458  1.00 23.91           H  
ATOM    211  HE1 TYR A  75      18.447   6.810 -21.597  1.00 26.73           H  
ATOM    212  HE2 TYR A  75      14.340   7.963 -21.466  1.00 27.11           H  
ATOM    213  HH  TYR A  75      15.793   8.664 -23.105  1.00 33.33           H  
ATOM    214  N   GLY A  76      14.728   2.562 -16.302  1.00 15.51           N  
ATOM    215  CA  GLY A  76      14.737   1.860 -15.002  1.00 17.45           C  
ATOM    216  C   GLY A  76      14.481   2.800 -13.834  1.00 18.02           C  
ATOM    217  O   GLY A  76      13.931   3.907 -14.045  1.00 16.43           O  
ATOM    218  H   GLY A  76      13.842   2.706 -16.765  1.00 15.51           H  
ATOM    219  HA2 GLY A  76      15.710   1.389 -14.865  1.00 17.45           H  
ATOM    220  HA3 GLY A  76      13.961   1.095 -15.012  1.00 17.45           H  
ATOM    221  N   ASP A  77      14.849   2.380 -12.625  1.00 16.36           N  
ATOM    222  CA  ASP A  77      14.230   2.899 -11.377  1.00 16.76           C  
ATOM    223  C   ASP A  77      14.971   4.156 -10.905  1.00 15.07           C  
ATOM    224  O   ASP A  77      14.499   4.776  -9.936  1.00 14.28           O  
ATOM    225  CB  ASP A  77      14.142   1.809 -10.308  1.00 18.00           C  
ATOM    226  CG  ASP A  77      15.479   1.301  -9.818  1.00 20.91           C  
ATOM    227  OD1 ASP A  77      16.512   1.711 -10.400  1.00 20.75           O  
ATOM    228  OD2 ASP A  77      15.477   0.554  -8.820  1.00 20.71           O1-
ATOM    229  H   ASP A  77      15.576   1.683 -12.553  1.00 16.36           H  
ATOM    230  HA  ASP A  77      13.201   3.195 -11.581  1.00 16.76           H  
ATOM    231  HB2 ASP A  77      13.590   0.967 -10.725  1.00 18.00           H  
ATOM    232  HB3 ASP A  77      13.598   2.213  -9.454  1.00 18.00           H  
ATOM    233  N   ILE A  78      16.058   4.548 -11.579  1.00 13.24           N  
ATOM    234  CA  ILE A  78      16.770   5.818 -11.270  1.00 12.75           C  
ATOM    235  C   ILE A  78      17.212   6.503 -12.567  1.00 14.04           C  
ATOM    236  O   ILE A  78      17.943   5.899 -13.393  1.00 13.48           O  
ATOM    237  CB  ILE A  78      17.937   5.600 -10.288  1.00 13.12           C  
ATOM    238  CG1 ILE A  78      18.571   6.941  -9.910  1.00 11.75           C  
ATOM    239  CG2 ILE A  78      18.956   4.611 -10.839  1.00 12.63           C  
ATOM    240  CD1 ILE A  78      19.621   6.851  -8.841  1.00 11.44           C  
ATOM    241  H   ILE A  78      16.408   3.962 -12.323  1.00 13.24           H  
ATOM    242  HA  ILE A  78      16.076   6.487 -10.761  1.00 12.75           H  
ATOM    243  HB  ILE A  78      17.542   5.153  -9.376  1.00 13.12           H  
ATOM    244 HG12 ILE A  78      17.781   7.604  -9.557  1.00 11.75           H  
ATOM    245 HG13 ILE A  78      19.029   7.365 -10.803  1.00 11.75           H  
ATOM    246 HG21 ILE A  78      18.464   3.661 -11.049  1.00 12.63           H  
ATOM    247 HG22 ILE A  78      19.387   5.008 -11.758  1.00 12.63           H  
ATOM    248 HG23 ILE A  78      19.746   4.456 -10.104  1.00 12.63           H  
ATOM    249 HD11 ILE A  78      19.183   6.428  -7.937  1.00 11.44           H  
ATOM    250 HD12 ILE A  78      20.435   6.212  -9.184  1.00 11.44           H  
ATOM    251 HD13 ILE A  78      20.007   7.847  -8.626  1.00 11.44           H  
ATOM    252  N   PHE A  79      16.778   7.745 -12.742  1.00 13.34           N  
ATOM    253  CA  PHE A  79      17.044   8.524 -13.973  1.00 13.07           C  
ATOM    254  C   PHE A  79      16.900  10.005 -13.667  1.00 13.05           C  
ATOM    255  O   PHE A  79      16.231  10.374 -12.686  1.00 12.99           O  
ATOM    256  CB  PHE A  79      16.110   8.104 -15.109  1.00 14.12           C  
ATOM    257  CG  PHE A  79      14.641   8.251 -14.805  1.00 14.27           C  
ATOM    258  CD1 PHE A  79      13.993   9.467 -14.983  1.00 15.56           C  
ATOM    259  CD2 PHE A  79      13.920   7.193 -14.280  1.00 13.87           C  
ATOM    260  CE1 PHE A  79      12.649   9.603 -14.668  1.00 15.32           C  
ATOM    261  CE2 PHE A  79      12.568   7.320 -14.010  1.00 15.38           C  
ATOM    262  CZ  PHE A  79      11.949   8.541 -14.150  1.00 15.46           C  
ATOM    263  H   PHE A  79      16.243   8.178 -12.003  1.00 13.34           H  
ATOM    264  HA  PHE A  79      18.062   8.324 -14.307  1.00 13.07           H  
ATOM    265  HB2 PHE A  79      16.306   7.057 -15.340  1.00 14.12           H  
ATOM    266  HB3 PHE A  79      16.339   8.717 -15.981  1.00 14.12           H  
ATOM    267  HD1 PHE A  79      14.540  10.314 -15.370  1.00 15.56           H  
ATOM    268  HD2 PHE A  79      14.418   6.256 -14.078  1.00 13.87           H  
ATOM    269  HE1 PHE A  79      12.151  10.548 -14.831  1.00 15.32           H  
ATOM    270  HE2 PHE A  79      11.999   6.460 -13.689  1.00 15.38           H  
ATOM    271  HZ  PHE A  79      10.918   8.664 -13.854  1.00 15.46           H  
ATOM    272  N   THR A  80      17.450  10.825 -14.553  1.00 12.07           N  
ATOM    273  CA  THR A  80      17.660  12.268 -14.310  1.00 12.66           C  
ATOM    274  C   THR A  80      17.085  13.060 -15.490  1.00 14.23           C  
ATOM    275  O   THR A  80      17.314  12.673 -16.653  1.00 15.39           O  
ATOM    276  CB  THR A  80      19.141  12.565 -14.064  1.00 12.60           C  
ATOM    277  OG1 THR A  80      19.567  11.930 -12.859  1.00 13.12           O  
ATOM    278  CG2 THR A  80      19.408  14.044 -13.944  1.00 12.05           C  
ATOM    279  H   THR A  80      17.741  10.443 -15.441  1.00 12.07           H  
ATOM    280  HA  THR A  80      17.134  12.578 -13.407  1.00 12.66           H  
ATOM    281  HB  THR A  80      19.694  12.181 -14.921  1.00 12.60           H  
ATOM    282 HG21 THR A  80      19.080  14.547 -14.853  1.00 12.05           H  
ATOM    283 HG22 THR A  80      18.861  14.444 -13.090  1.00 12.05           H  
ATOM    284 HG23 THR A  80      20.476  14.210 -13.802  1.00 12.05           H  
ATOM    285  HG1 THR A  80      19.053  12.301 -12.138  1.00 13.12           H  
ATOM    286  N   MET A  81      16.350  14.127 -15.191  1.00 14.79           N  
ATOM    287  CA  MET A  81      16.001  15.183 -16.173  1.00 17.42           C  
ATOM    288  C   MET A  81      16.759  16.454 -15.792  1.00 18.26           C  
ATOM    289  O   MET A  81      16.899  16.719 -14.576  1.00 18.34           O  
ATOM    290  CB  MET A  81      14.495  15.454 -16.168  1.00 20.79           C  
ATOM    291  CG  MET A  81      13.667  14.258 -16.600  1.00 26.78           C  
ATOM    292  SD  MET A  81      11.918  14.493 -16.175  1.00 37.65           S  
ATOM    293  CE  MET A  81      11.347  12.793 -16.158  1.00 39.21           C  
ATOM    294  H   MET A  81      16.011  14.224 -14.245  1.00 14.79           H  
ATOM    295  HA  MET A  81      16.278  14.857 -17.176  1.00 17.42           H  
ATOM    296  HB2 MET A  81      14.290  16.280 -16.849  1.00 20.79           H  
ATOM    297  HB3 MET A  81      14.197  15.734 -15.157  1.00 20.79           H  
ATOM    298  HG2 MET A  81      14.040  13.366 -16.097  1.00 26.78           H  
ATOM    299  HG3 MET A  81      13.758  14.132 -17.679  1.00 26.78           H  
ATOM    300  HE1 MET A  81      11.502  12.348 -17.141  1.00 39.21           H  
ATOM    301  HE2 MET A  81      11.906  12.229 -15.411  1.00 39.21           H  
ATOM    302  HE3 MET A  81      10.286  12.769 -15.912  1.00 39.21           H  
ATOM    303  N   LYS A  82      17.265  17.187 -16.784  1.00 16.32           N  
ATOM    304  CA  LYS A  82      17.893  18.510 -16.558  1.00 17.87           C  
ATOM    305  C   LYS A  82      16.990  19.592 -17.132  1.00 16.38           C  
ATOM    306  O   LYS A  82      16.479  19.432 -18.256  1.00 17.77           O  
ATOM    307  CB  LYS A  82      19.280  18.626 -17.192  1.00 20.72           C  
ATOM    308  CG  LYS A  82      20.285  17.593 -16.718  1.00 25.24           C  
ATOM    309  CD  LYS A  82      21.709  17.976 -17.010  1.00 27.25           C  
ATOM    310  CE  LYS A  82      22.587  16.754 -17.145  1.00 34.85           C  
ATOM    311  NZ  LYS A  82      24.017  17.082 -16.941  1.00 39.18           N1+
ATOM    312  H   LYS A  82      17.218  16.826 -17.726  1.00 16.32           H  
ATOM    313  HA  LYS A  82      18.019  18.631 -15.482  1.00 17.87           H  
ATOM    314  HB2 LYS A  82      19.676  19.615 -16.962  1.00 20.72           H  
ATOM    315  HB3 LYS A  82      19.169  18.521 -18.271  1.00 20.72           H  
ATOM    316  HG2 LYS A  82      20.071  16.647 -17.216  1.00 25.24           H  
ATOM    317  HG3 LYS A  82      20.173  17.469 -15.641  1.00 25.24           H  
ATOM    318  HD2 LYS A  82      22.085  18.595 -16.196  1.00 27.25           H  
ATOM    319  HD3 LYS A  82      21.741  18.542 -17.941  1.00 27.25           H  
ATOM    320  HE2 LYS A  82      22.459  16.336 -18.143  1.00 34.85           H  
ATOM    321  HE3 LYS A  82      22.284  16.017 -16.401  1.00 34.85           H  
ATOM    322  HZ1 LYS A  82      24.307  17.765 -17.627  1.00 39.18           H  
ATOM    323  HZ2 LYS A  82      24.147  17.460 -16.014  1.00 39.18           H  
ATOM    324  HZ3 LYS A  82      24.572  16.245 -17.044  1.00 39.18           H  
ATOM    325  N   VAL A  83      16.790  20.638 -16.345  1.00 15.72           N  
ATOM    326  CA  VAL A  83      15.996  21.829 -16.735  1.00 15.39           C  
ATOM    327  C   VAL A  83      16.781  23.060 -16.286  1.00 16.60           C  
ATOM    328  O   VAL A  83      17.183  23.105 -15.120  1.00 13.74           O  
ATOM    329  CB  VAL A  83      14.583  21.778 -16.129  1.00 17.13           C  
ATOM    330  CG1 VAL A  83      13.758  22.953 -16.607  1.00 15.93           C  
ATOM    331  CG2 VAL A  83      13.882  20.460 -16.429  1.00 17.43           C  
ATOM    332  H   VAL A  83      17.203  20.624 -15.423  1.00 15.72           H  
ATOM    333  HA  VAL A  83      15.848  21.863 -17.814  1.00 15.39           H  
ATOM    334  HB  VAL A  83      14.687  21.845 -15.046  1.00 17.13           H  
ATOM    335 HG11 VAL A  83      14.260  23.883 -16.339  1.00 15.93           H  
ATOM    336 HG12 VAL A  83      13.645  22.901 -17.690  1.00 15.93           H  
ATOM    337 HG13 VAL A  83      12.775  22.922 -16.137  1.00 15.93           H  
ATOM    338 HG21 VAL A  83      13.757  20.352 -17.506  1.00 17.43           H  
ATOM    339 HG22 VAL A  83      14.483  19.634 -16.048  1.00 17.43           H  
ATOM    340 HG23 VAL A  83      12.904  20.451 -15.947  1.00 17.43           H  
ATOM    341  N   PHE A  84      17.181  23.899 -17.243  1.00 18.45           N  
ATOM    342  CA  PHE A  84      18.102  25.042 -17.019  1.00 17.62           C  
ATOM    343  C   PHE A  84      19.389  24.531 -16.352  1.00 16.93           C  
ATOM    344  O   PHE A  84      19.906  25.224 -15.462  1.00 18.23           O  
ATOM    345  CB  PHE A  84      17.415  26.110 -16.164  1.00 18.34           C  
ATOM    346  CG  PHE A  84      16.136  26.678 -16.733  1.00 19.72           C  
ATOM    347  CD1 PHE A  84      16.149  27.426 -17.899  1.00 21.57           C  
ATOM    348  CD2 PHE A  84      14.930  26.533 -16.063  1.00 20.40           C  
ATOM    349  CE1 PHE A  84      14.981  27.970 -18.410  1.00 20.12           C  
ATOM    350  CE2 PHE A  84      13.761  27.071 -16.576  1.00 20.79           C  
ATOM    351  CZ  PHE A  84      13.788  27.792 -17.747  1.00 21.49           C  
ATOM    352  H   PHE A  84      16.835  23.747 -18.180  1.00 18.45           H  
ATOM    353  HA  PHE A  84      18.364  25.500 -17.972  1.00 17.62           H  
ATOM    354  HB2 PHE A  84      18.116  26.933 -16.028  1.00 18.34           H  
ATOM    355  HB3 PHE A  84      17.183  25.667 -15.196  1.00 18.34           H  
ATOM    356  HD1 PHE A  84      17.083  27.588 -18.417  1.00 21.57           H  
ATOM    357  HD2 PHE A  84      14.902  25.993 -15.128  1.00 20.40           H  
ATOM    358  HE1 PHE A  84      15.007  28.535 -19.330  1.00 20.12           H  
ATOM    359  HE2 PHE A  84      12.826  26.924 -16.055  1.00 20.79           H  
ATOM    360  HZ  PHE A  84      12.878  28.216 -18.144  1.00 21.49           H  
ATOM    361  N   GLY A  85      19.808  23.307 -16.682  1.00 16.28           N  
ATOM    362  CA  GLY A  85      21.039  22.682 -16.160  1.00 17.53           C  
ATOM    363  C   GLY A  85      20.885  22.182 -14.730  1.00 18.51           C  
ATOM    364  O   GLY A  85      21.887  21.722 -14.171  1.00 16.09           O  
ATOM    365  H   GLY A  85      19.246  22.774 -17.331  1.00 16.28           H  
ATOM    366  HA2 GLY A  85      21.842  23.418 -16.187  1.00 17.53           H  
ATOM    367  HA3 GLY A  85      21.299  21.838 -16.798  1.00 17.53           H  
ATOM    368  N   GLN A  86      19.687  22.276 -14.139  1.00 16.95           N  
ATOM    369  CA  GLN A  86      19.417  21.753 -12.773  1.00 15.01           C  
ATOM    370  C   GLN A  86      19.028  20.275 -12.879  1.00 14.73           C  
ATOM    371  O   GLN A  86      18.120  19.946 -13.676  1.00 12.32           O  
ATOM    372  CB  GLN A  86      18.362  22.601 -12.066  1.00 15.76           C  
ATOM    373  CG  GLN A  86      18.845  24.013 -11.763  1.00 14.77           C  
ATOM    374  CD  GLN A  86      17.848  24.834 -10.982  1.00 14.33           C  
ATOM    375  OE1 GLN A  86      17.162  24.341 -10.089  1.00 14.22           O  
ATOM    376  NE2 GLN A  86      17.792  26.122 -11.281  1.00 15.90           N  
ATOM    377  H   GLN A  86      18.934  22.722 -14.643  1.00 16.95           H  
ATOM    378  HA  GLN A  86      20.314  21.821 -12.157  1.00 15.01           H  
ATOM    379  HB2 GLN A  86      18.096  22.115 -11.127  1.00 15.76           H  
ATOM    380  HB3 GLN A  86      17.481  22.664 -12.704  1.00 15.76           H  
ATOM    381  HG2 GLN A  86      19.045  24.520 -12.707  1.00 14.77           H  
ATOM    382  HG3 GLN A  86      19.766  23.946 -11.184  1.00 14.77           H  
ATOM    383 HE21 GLN A  86      18.370  26.494 -12.021  1.00 15.90           H  
ATOM    384 HE22 GLN A  86      17.171  26.733 -10.769  1.00 15.90           H  
ATOM    385  N   ARG A  87      19.755  19.416 -12.158  1.00 13.16           N  
ATOM    386  CA  ARG A  87      19.586  17.944 -12.227  1.00 12.35           C  
ATOM    387  C   ARG A  87      18.415  17.545 -11.319  1.00 11.74           C  
ATOM    388  O   ARG A  87      18.463  17.823 -10.084  1.00 11.15           O  
ATOM    389  CB  ARG A  87      20.888  17.227 -11.858  1.00 13.50           C  
ATOM    390  CG  ARG A  87      22.000  17.352 -12.892  1.00 13.96           C  
ATOM    391  CD  ARG A  87      23.339  16.864 -12.358  1.00 14.04           C  
ATOM    392  NE  ARG A  87      23.178  15.580 -11.690  1.00 15.57           N  
ATOM    393  CZ  ARG A  87      23.051  14.419 -12.317  1.00 17.07           C  
ATOM    394  NH1 ARG A  87      23.199  14.356 -13.630  1.00 17.42           N  
ATOM    395  NH2 ARG A  87      22.792  13.319 -11.631  1.00 17.61           N1+
ATOM    396  H   ARG A  87      20.456  19.789 -11.534  1.00 13.16           H  
ATOM    397  HA  ARG A  87      19.353  17.638 -13.247  1.00 12.35           H  
ATOM    398  HB2 ARG A  87      20.666  16.168 -11.725  1.00 13.50           H  
ATOM    399  HB3 ARG A  87      21.250  17.644 -10.918  1.00 13.50           H  
ATOM    400  HG2 ARG A  87      22.097  18.399 -13.178  1.00 13.96           H  
ATOM    401  HG3 ARG A  87      21.734  16.759 -13.767  1.00 13.96           H  
ATOM    402  HD2 ARG A  87      23.730  17.592 -11.648  1.00 14.04           H  
ATOM    403  HD3 ARG A  87      24.038  16.753 -13.187  1.00 14.04           H  
ATOM    404  HE  ARG A  87      23.162  15.574 -10.680  1.00 15.57           H  
ATOM    405 HH11 ARG A  87      23.397  15.195 -14.157  1.00 17.42           H  
ATOM    406 HH12 ARG A  87      23.114  13.469 -14.106  1.00 17.42           H  
ATOM    407 HH21 ARG A  87      22.708  12.434 -12.109  1.00 17.61           H  
ATOM    408 HH22 ARG A  87      22.679  13.364 -10.628  1.00 17.61           H  
ATOM    409  N   LEU A  88      17.387  16.945 -11.918  1.00 11.22           N  
ATOM    410  CA  LEU A  88      16.208  16.376 -11.216  1.00 11.61           C  
ATOM    411  C   LEU A  88      16.265  14.852 -11.325  1.00 11.73           C  
ATOM    412  O   LEU A  88      16.119  14.343 -12.447  1.00 10.75           O  
ATOM    413  CB  LEU A  88      14.928  16.915 -11.862  1.00 12.25           C  
ATOM    414  CG  LEU A  88      14.898  18.425 -12.106  1.00 13.16           C  
ATOM    415  CD1 LEU A  88      13.589  18.848 -12.753  1.00 13.71           C  
ATOM    416  CD2 LEU A  88      15.122  19.198 -10.815  1.00 14.07           C  
ATOM    417  H   LEU A  88      17.411  16.872 -12.925  1.00 11.22           H  
ATOM    418  HA  LEU A  88      16.213  16.661 -10.164  1.00 11.61           H  
ATOM    419  HB2 LEU A  88      14.091  16.664 -11.210  1.00 12.25           H  
ATOM    420  HB3 LEU A  88      14.802  16.417 -12.823  1.00 12.25           H  
ATOM    421  HG  LEU A  88      15.713  18.661 -12.790  1.00 13.16           H  
ATOM    422 HD11 LEU A  88      13.456  18.308 -13.691  1.00 13.71           H  
ATOM    423 HD12 LEU A  88      12.761  18.619 -12.082  1.00 13.71           H  
ATOM    424 HD13 LEU A  88      13.611  19.920 -12.951  1.00 13.71           H  
ATOM    425 HD21 LEU A  88      14.317  18.977 -10.115  1.00 14.07           H  
ATOM    426 HD22 LEU A  88      16.076  18.904 -10.376  1.00 14.07           H  
ATOM    427 HD23 LEU A  88      15.134  20.267 -11.029  1.00 14.07           H  
ATOM    428  N   THR A  89      16.500  14.165 -10.207  1.00 11.81           N  
ATOM    429  CA  THR A  89      16.741  12.703 -10.186  1.00 11.66           C  
ATOM    430  C   THR A  89      15.542  12.003  -9.546  1.00 11.31           C  
ATOM    431  O   THR A  89      15.183  12.337  -8.390  1.00 10.60           O  
ATOM    432  CB  THR A  89      18.087  12.376  -9.532  1.00 11.38           C  
ATOM    433  OG1 THR A  89      19.097  12.914 -10.397  1.00 10.42           O  
ATOM    434  CG2 THR A  89      18.257  10.888  -9.312  1.00 11.52           C  
ATOM    435  H   THR A  89      16.515  14.666  -9.330  1.00 11.81           H  
ATOM    436  HA  THR A  89      16.824  12.318 -11.202  1.00 11.66           H  
ATOM    437  HB  THR A  89      18.157  12.819  -8.539  1.00 11.38           H  
ATOM    438 HG21 THR A  89      17.467  10.525  -8.654  1.00 11.52           H  
ATOM    439 HG22 THR A  89      18.198  10.370 -10.269  1.00 11.52           H  
ATOM    440 HG23 THR A  89      19.228  10.697  -8.854  1.00 11.52           H  
ATOM    441  HG1 THR A  89      18.996  12.497 -11.256  1.00 10.42           H  
ATOM    442  N   PHE A  90      14.954  11.078 -10.297  1.00 11.14           N  
ATOM    443  CA  PHE A  90      13.757  10.293  -9.912  1.00 12.37           C  
ATOM    444  C   PHE A  90      14.163   8.916  -9.404  1.00 13.03           C  
ATOM    445  O   PHE A  90      15.057   8.271  -9.997  1.00 11.21           O  
ATOM    446  CB  PHE A  90      12.800  10.181 -11.093  1.00 12.85           C  
ATOM    447  CG  PHE A  90      12.305  11.522 -11.549  1.00 13.67           C  
ATOM    448  CD1 PHE A  90      13.101  12.337 -12.335  1.00 15.65           C  
ATOM    449  CD2 PHE A  90      11.151  12.055 -11.008  1.00 16.73           C  
ATOM    450  CE1 PHE A  90      12.690  13.620 -12.665  1.00 15.61           C  
ATOM    451  CE2 PHE A  90      10.725  13.325 -11.360  1.00 16.29           C  
ATOM    452  CZ  PHE A  90      11.512  14.118 -12.160  1.00 15.99           C  
ATOM    453  H   PHE A  90      15.356  10.895 -11.205  1.00 11.14           H  
ATOM    454  HA  PHE A  90      13.242  10.810  -9.103  1.00 12.37           H  
ATOM    455  HB2 PHE A  90      11.945   9.573 -10.796  1.00 12.85           H  
ATOM    456  HB3 PHE A  90      13.319   9.698 -11.921  1.00 12.85           H  
ATOM    457  HD1 PHE A  90      14.051  11.971 -12.695  1.00 15.65           H  
ATOM    458  HD2 PHE A  90      10.575  11.475 -10.303  1.00 16.73           H  
ATOM    459  HE1 PHE A  90      13.296  14.229 -13.320  1.00 15.61           H  
ATOM    460  HE2 PHE A  90       9.773  13.692 -11.005  1.00 16.29           H  
ATOM    461  HZ  PHE A  90      11.207  15.128 -12.391  1.00 15.99           H  
ATOM    462  N   LEU A  91      13.435   8.473  -8.381  1.00 12.99           N  
ATOM    463  CA  LEU A  91      13.607   7.170  -7.697  1.00 14.02           C  
ATOM    464  C   LEU A  91      12.252   6.468  -7.673  1.00 14.01           C  
ATOM    465  O   LEU A  91      11.310   7.030  -7.076  1.00 14.52           O  
ATOM    466  CB  LEU A  91      14.097   7.433  -6.273  1.00 14.09           C  
ATOM    467  CG  LEU A  91      15.433   8.153  -6.172  1.00 14.41           C  
ATOM    468  CD1 LEU A  91      15.616   8.740  -4.785  1.00 13.99           C  
ATOM    469  CD2 LEU A  91      16.575   7.205  -6.519  1.00 15.26           C  
ATOM    470  H   LEU A  91      12.701   9.078  -8.041  1.00 12.99           H  
ATOM    471  HA  LEU A  91      14.333   6.542  -8.213  1.00 14.02           H  
ATOM    472  HB2 LEU A  91      14.192   6.473  -5.766  1.00 14.09           H  
ATOM    473  HB3 LEU A  91      13.347   8.040  -5.765  1.00 14.09           H  
ATOM    474  HG  LEU A  91      15.443   8.973  -6.890  1.00 14.41           H  
ATOM    475 HD11 LEU A  91      14.803   9.434  -4.574  1.00 13.99           H  
ATOM    476 HD12 LEU A  91      15.610   7.938  -4.047  1.00 13.99           H  
ATOM    477 HD13 LEU A  91      16.567   9.270  -4.737  1.00 13.99           H  
ATOM    478 HD21 LEU A  91      16.585   6.375  -5.813  1.00 15.26           H  
ATOM    479 HD22 LEU A  91      16.434   6.821  -7.529  1.00 15.26           H  
ATOM    480 HD23 LEU A  91      17.522   7.741  -6.463  1.00 15.26           H  
ATOM    481  N   VAL A  92      12.135   5.354  -8.385  1.00 13.54           N  
ATOM    482  CA  VAL A  92      10.849   4.626  -8.556  1.00 14.22           C  
ATOM    483  C   VAL A  92      10.961   3.243  -7.915  1.00 15.88           C  
ATOM    484  O   VAL A  92      11.818   2.448  -8.351  1.00 15.65           O  
ATOM    485  CB  VAL A  92      10.474   4.533 -10.040  1.00 14.99           C  
ATOM    486  CG1 VAL A  92       9.110   3.901 -10.232  1.00 15.26           C  
ATOM    487  CG2 VAL A  92      10.553   5.896 -10.705  1.00 16.24           C  
ATOM    488  H   VAL A  92      12.960   4.982  -8.833  1.00 13.54           H  
ATOM    489  HA  VAL A  92      10.050   5.175  -8.057  1.00 14.22           H  
ATOM    490  HB  VAL A  92      11.201   3.881 -10.525  1.00 14.99           H  
ATOM    491 HG11 VAL A  92       9.101   2.910  -9.778  1.00 15.26           H  
ATOM    492 HG12 VAL A  92       8.351   4.524  -9.759  1.00 15.26           H  
ATOM    493 HG13 VAL A  92       8.897   3.814 -11.297  1.00 15.26           H  
ATOM    494 HG21 VAL A  92       9.835   6.570 -10.238  1.00 16.24           H  
ATOM    495 HG22 VAL A  92      11.559   6.299 -10.589  1.00 16.24           H  
ATOM    496 HG23 VAL A  92      10.322   5.797 -11.766  1.00 16.24           H  
ATOM    497  N   GLY A  93      10.031   2.940  -7.011  1.00 15.20           N  
ATOM    498  CA  GLY A  93       9.859   1.598  -6.437  1.00 15.06           C  
ATOM    499  C   GLY A  93      10.650   1.426  -5.149  1.00 15.74           C  
ATOM    500  O   GLY A  93      11.535   2.217  -4.824  1.00 16.46           O  
ATOM    501  H   GLY A  93       9.409   3.674  -6.703  1.00 15.20           H  
ATOM    502  HA2 GLY A  93      10.200   0.859  -7.161  1.00 15.06           H  
ATOM    503  HA3 GLY A  93       8.802   1.438  -6.225  1.00 15.06           H  
ATOM    504  N   PRO A  94      10.351   0.334  -4.415  1.00 16.90           N  
ATOM    505  CA  PRO A  94      10.798   0.159  -3.036  1.00 17.86           C  
ATOM    506  C   PRO A  94      12.322   0.234  -2.862  1.00 17.36           C  
ATOM    507  O   PRO A  94      12.774   0.833  -1.896  1.00 16.97           O  
ATOM    508  CB  PRO A  94      10.287  -1.236  -2.632  1.00 18.62           C  
ATOM    509  CG  PRO A  94       9.248  -1.620  -3.665  1.00 19.70           C  
ATOM    510  CD  PRO A  94       9.419  -0.705  -4.858  1.00 16.50           C  
ATOM    511  HA  PRO A  94      10.410   0.966  -2.414  1.00 17.86           H  
ATOM    512  HB2 PRO A  94       9.838  -1.201  -1.639  1.00 18.62           H  
ATOM    513  HB3 PRO A  94      11.107  -1.954  -2.635  1.00 18.62           H  
ATOM    514  HG2 PRO A  94       8.248  -1.501  -3.247  1.00 19.70           H  
ATOM    515  HG3 PRO A  94       9.393  -2.657  -3.969  1.00 19.70           H  
ATOM    516  HD2 PRO A  94       9.832  -1.254  -5.704  1.00 16.50           H  
ATOM    517  HD3 PRO A  94       8.463  -0.265  -5.142  1.00 16.50           H  
ATOM    518  N   ASP A  95      13.082  -0.418  -3.746  1.00 19.75           N  
ATOM    519  CA  ASP A  95      14.567  -0.434  -3.659  1.00 19.05           C  
ATOM    520  C   ASP A  95      15.069   1.012  -3.744  1.00 16.71           C  
ATOM    521  O   ASP A  95      15.814   1.446  -2.848  1.00 15.64           O  
ATOM    522  CB  ASP A  95      15.190  -1.329  -4.732  1.00 22.16           C  
ATOM    523  CG  ASP A  95      14.938  -2.814  -4.511  1.00 28.25           C  
ATOM    524  OD1 ASP A  95      14.781  -3.224  -3.340  1.00 30.06           O  
ATOM    525  OD2 ASP A  95      14.856  -3.539  -5.515  1.00 39.22           O1-
ATOM    526  H   ASP A  95      12.633  -0.918  -4.500  1.00 19.75           H  
ATOM    527  HA  ASP A  95      14.875  -0.865  -2.706  1.00 19.05           H  
ATOM    528  HB2 ASP A  95      16.267  -1.160  -4.739  1.00 22.16           H  
ATOM    529  HB3 ASP A  95      14.772  -1.049  -5.699  1.00 22.16           H  
ATOM    530  N   ALA A  96      14.642   1.743  -4.771  1.00 15.75           N  
ATOM    531  CA  ALA A  96      15.133   3.107  -5.079  1.00 15.57           C  
ATOM    532  C   ALA A  96      14.625   4.097  -4.018  1.00 14.47           C  
ATOM    533  O   ALA A  96      15.315   5.095  -3.760  1.00 12.98           O  
ATOM    534  CB  ALA A  96      14.713   3.505  -6.471  1.00 15.12           C  
ATOM    535  H   ALA A  96      13.940   1.344  -5.378  1.00 15.75           H  
ATOM    536  HA  ALA A  96      16.223   3.121  -5.049  1.00 15.57           H  
ATOM    537  HB1 ALA A  96      15.123   2.797  -7.191  1.00 15.12           H  
ATOM    538  HB2 ALA A  96      13.625   3.501  -6.537  1.00 15.12           H  
ATOM    539  HB3 ALA A  96      15.087   4.505  -6.692  1.00 15.12           H  
ATOM    540  N   HIS A  97      13.535   3.764  -3.324  1.00 14.61           N  
ATOM    541  CA  HIS A  97      12.968   4.608  -2.241  1.00 14.76           C  
ATOM    542  C   HIS A  97      13.965   4.698  -1.078  1.00 16.62           C  
ATOM    543  O   HIS A  97      13.891   5.675  -0.303  1.00 16.29           O  
ATOM    544  CB  HIS A  97      11.611   4.059  -1.792  1.00 15.11           C  
ATOM    545  CG  HIS A  97      10.514   4.251  -2.780  1.00 14.16           C  
ATOM    546  ND1 HIS A  97       9.339   3.535  -2.714  1.00 13.56           N  
ATOM    547  CD2 HIS A  97      10.399   5.079  -3.842  1.00 13.92           C  
ATOM    548  CE1 HIS A  97       8.576   3.862  -3.738  1.00 13.74           C  
ATOM    549  NE2 HIS A  97       9.190   4.831  -4.422  1.00 13.06           N  
ATOM    550  H   HIS A  97      13.072   2.894  -3.546  1.00 14.61           H  
ATOM    551  HA  HIS A  97      12.799   5.618  -2.616  1.00 14.76           H  
ATOM    552  HB2 HIS A  97      11.329   4.562  -0.867  1.00 15.11           H  
ATOM    553  HB3 HIS A  97      11.720   2.990  -1.606  1.00 15.11           H  
ATOM    554  HD2 HIS A  97      11.130   5.803  -4.171  1.00 13.92           H  
ATOM    555  HE2 HIS A  97       8.820   5.302  -5.235  1.00 13.06           H  
ATOM    556  HE1 HIS A  97       7.620   3.423  -3.982  1.00 13.74           H  
ATOM    557  N   VAL A  98      14.776   3.656  -0.867  1.00 18.27           N  
ATOM    558  CA  VAL A  98      15.576   3.511   0.385  1.00 19.05           C  
ATOM    559  C   VAL A  98      16.421   4.764   0.592  1.00 17.44           C  
ATOM    560  O   VAL A  98      16.343   5.377   1.656  1.00 18.34           O  
ATOM    561  CB  VAL A  98      16.430   2.229   0.411  1.00 20.74           C  
ATOM    562  CG1 VAL A  98      17.415   2.256   1.566  1.00 22.47           C  
ATOM    563  CG2 VAL A  98      15.558   0.986   0.487  1.00 19.69           C  
ATOM    564  H   VAL A  98      14.850   2.943  -1.579  1.00 18.27           H  
ATOM    565  HA  VAL A  98      14.881   3.406   1.218  1.00 19.05           H  
ATOM    566  HB  VAL A  98      16.993   2.191  -0.522  1.00 20.74           H  
ATOM    567 HG11 VAL A  98      18.052   3.136   1.480  1.00 22.47           H  
ATOM    568 HG12 VAL A  98      16.869   2.294   2.508  1.00 22.47           H  
ATOM    569 HG13 VAL A  98      18.031   1.357   1.539  1.00 22.47           H  
ATOM    570 HG21 VAL A  98      14.984   1.001   1.413  1.00 19.69           H  
ATOM    571 HG22 VAL A  98      14.876   0.968  -0.363  1.00 19.69           H  
ATOM    572 HG23 VAL A  98      16.189   0.098   0.465  1.00 19.69           H  
ATOM    573  N   PRO A  99      17.248   5.203  -0.388  1.00 17.34           N  
ATOM    574  CA  PRO A  99      18.100   6.372  -0.186  1.00 16.53           C  
ATOM    575  C   PRO A  99      17.279   7.621   0.165  1.00 17.53           C  
ATOM    576  O   PRO A  99      17.731   8.454   0.931  1.00 18.78           O  
ATOM    577  CB  PRO A  99      18.842   6.565  -1.520  1.00 17.91           C  
ATOM    578  CG  PRO A  99      18.143   5.649  -2.510  1.00 16.74           C  
ATOM    579  CD  PRO A  99      17.501   4.554  -1.684  1.00 17.88           C  
ATOM    580  HA  PRO A  99      18.784   6.223   0.650  1.00 16.53           H  
ATOM    581  HB2 PRO A  99      19.890   6.285  -1.417  1.00 17.91           H  
ATOM    582  HB3 PRO A  99      18.774   7.602  -1.847  1.00 17.91           H  
ATOM    583  HG2 PRO A  99      18.865   5.224  -3.207  1.00 16.74           H  
ATOM    584  HG3 PRO A  99      17.383   6.200  -3.065  1.00 16.74           H  
ATOM    585  HD2 PRO A  99      16.570   4.218  -2.140  1.00 17.88           H  
ATOM    586  HD3 PRO A  99      18.176   3.706  -1.570  1.00 17.88           H  
ATOM    587  N   PHE A 100      16.068   7.706  -0.372  1.00 14.46           N  
ATOM    588  CA  PHE A 100      15.183   8.880  -0.184  1.00 16.60           C  
ATOM    589  C   PHE A 100      14.620   8.900   1.245  1.00 17.24           C  
ATOM    590  O   PHE A 100      14.711   9.952   1.898  1.00 16.50           O  
ATOM    591  CB  PHE A 100      14.067   8.879  -1.226  1.00 14.66           C  
ATOM    592  CG  PHE A 100      13.253  10.142  -1.214  1.00 14.97           C  
ATOM    593  CD1 PHE A 100      12.210  10.299  -0.317  1.00 15.49           C  
ATOM    594  CD2 PHE A 100      13.561  11.188  -2.064  1.00 14.88           C  
ATOM    595  CE1 PHE A 100      11.464  11.465  -0.304  1.00 15.30           C  
ATOM    596  CE2 PHE A 100      12.811  12.352  -2.056  1.00 14.78           C  
ATOM    597  CZ  PHE A 100      11.784  12.502  -1.151  1.00 15.15           C  
ATOM    598  H   PHE A 100      15.735   6.936  -0.934  1.00 14.46           H  
ATOM    599  HA  PHE A 100      15.767   9.790  -0.325  1.00 16.60           H  
ATOM    600  HB2 PHE A 100      13.405   8.037  -1.025  1.00 14.66           H  
ATOM    601  HB3 PHE A 100      14.514   8.763  -2.213  1.00 14.66           H  
ATOM    602  HD1 PHE A 100      11.977   9.506   0.378  1.00 15.49           H  
ATOM    603  HD2 PHE A 100      14.396  11.096  -2.742  1.00 14.88           H  
ATOM    604  HE1 PHE A 100      10.628  11.561   0.373  1.00 15.30           H  
ATOM    605  HE2 PHE A 100      13.031  13.142  -2.759  1.00 14.78           H  
ATOM    606  HZ  PHE A 100      11.232  13.429  -1.106  1.00 15.15           H  
ATOM    607  N   PHE A 101      13.981   7.816   1.694  1.00 17.96           N  
ATOM    608  CA  PHE A 101      13.222   7.810   2.974  1.00 20.08           C  
ATOM    609  C   PHE A 101      14.126   7.427   4.157  1.00 21.27           C  
ATOM    610  O   PHE A 101      13.765   7.769   5.299  1.00 21.32           O  
ATOM    611  CB  PHE A 101      11.992   6.904   2.890  1.00 18.68           C  
ATOM    612  CG  PHE A 101      10.926   7.392   1.945  1.00 17.34           C  
ATOM    613  CD1 PHE A 101      10.263   8.591   2.169  1.00 16.74           C  
ATOM    614  CD2 PHE A 101      10.565   6.635   0.846  1.00 15.72           C  
ATOM    615  CE1 PHE A 101       9.300   9.043   1.281  1.00 16.32           C  
ATOM    616  CE2 PHE A 101       9.590   7.079  -0.031  1.00 17.11           C  
ATOM    617  CZ  PHE A 101       8.946   8.275   0.196  1.00 15.97           C  
ATOM    618  H   PHE A 101      14.014   6.969   1.144  1.00 17.96           H  
ATOM    619  HA  PHE A 101      12.865   8.825   3.150  1.00 20.08           H  
ATOM    620  HB2 PHE A 101      11.556   6.827   3.886  1.00 18.68           H  
ATOM    621  HB3 PHE A 101      12.317   5.918   2.558  1.00 18.68           H  
ATOM    622  HD1 PHE A 101      10.500   9.177   3.044  1.00 16.74           H  
ATOM    623  HD2 PHE A 101      11.049   5.686   0.669  1.00 15.72           H  
ATOM    624  HE1 PHE A 101       8.826  10.000   1.441  1.00 16.32           H  
ATOM    625  HE2 PHE A 101       9.334   6.485  -0.896  1.00 17.11           H  
ATOM    626  HZ  PHE A 101       8.167   8.608  -0.474  1.00 15.97           H  
ATOM    627  N   SER A 102      15.252   6.745   3.928  1.00 22.97           N  
ATOM    628  CA  SER A 102      16.076   6.207   5.052  1.00 23.42           C  
ATOM    629  C   SER A 102      17.123   7.236   5.475  1.00 25.84           C  
ATOM    630  O   SER A 102      17.675   7.095   6.581  1.00 26.59           O  
ATOM    631  CB  SER A 102      16.721   4.897   4.717  1.00 22.79           C  
ATOM    632  OG  SER A 102      17.879   5.117   3.932  1.00 24.36           O  
ATOM    633  H   SER A 102      15.552   6.590   2.976  1.00 22.97           H  
ATOM    634  HA  SER A 102      15.402   6.017   5.887  1.00 23.42           H  
ATOM    635  HB2 SER A 102      16.017   4.280   4.158  1.00 22.79           H  
ATOM    636  HB3 SER A 102      17.001   4.386   5.638  1.00 22.79           H  
ATOM    637  HG  SER A 102      17.605   5.567   3.130  1.00 24.36           H  
ATOM    638  N   GLN A 103      17.434   8.206   4.614  1.00 22.81           N  
ATOM    639  CA  GLN A 103      18.437   9.246   4.950  1.00 25.04           C  
ATOM    640  C   GLN A 103      17.739  10.374   5.709  1.00 24.33           C  
ATOM    641  O   GLN A 103      16.496  10.361   5.781  1.00 29.10           O  
ATOM    642  CB  GLN A 103      19.158   9.751   3.703  1.00 27.34           C  
ATOM    643  CG  GLN A 103      20.020   8.688   3.033  1.00 32.64           C  
ATOM    644  CD  GLN A 103      20.901   9.282   1.961  1.00 34.09           C  
ATOM    645  OE1 GLN A 103      22.002   9.757   2.223  1.00 46.72           O  
ATOM    646  NE2 GLN A 103      20.411   9.279   0.735  1.00 33.84           N  
ATOM    647  H   GLN A 103      16.977   8.233   3.714  1.00 22.81           H  
ATOM    648  HA  GLN A 103      19.209   8.816   5.589  1.00 25.04           H  
ATOM    649  HB2 GLN A 103      19.798  10.586   3.988  1.00 27.34           H  
ATOM    650  HB3 GLN A 103      18.411  10.093   2.986  1.00 27.34           H  
ATOM    651  HG2 GLN A 103      19.370   7.938   2.582  1.00 32.64           H  
ATOM    652  HG3 GLN A 103      20.650   8.216   3.787  1.00 32.64           H  
ATOM    653 HE21 GLN A 103      20.946   9.676  -0.024  1.00 33.84           H  
ATOM    654 HE22 GLN A 103      19.501   8.879   0.556  1.00 33.84           H  
ATOM    655  N   GLY A 104      18.526  11.224   6.368  1.00 25.57           N  
ATOM    656  CA  GLY A 104      18.019  12.273   7.268  1.00 24.25           C  
ATOM    657  C   GLY A 104      18.422  13.664   6.811  1.00 26.07           C  
ATOM    658  O   GLY A 104      18.944  13.811   5.674  1.00 22.76           O  
ATOM    659  H   GLY A 104      19.525  11.144   6.243  1.00 25.57           H  
ATOM    660  HA2 GLY A 104      18.419  12.102   8.267  1.00 24.25           H  
ATOM    661  HA3 GLY A 104      16.931  12.215   7.298  1.00 24.25           H  
ATOM    662  N   ASP A 105      18.229  14.645   7.695  1.00 21.94           N  
ATOM    663  CA  ASP A 105      18.275  16.096   7.381  1.00 24.11           C  
ATOM    664  C   ASP A 105      19.694  16.495   6.967  1.00 24.41           C  
ATOM    665  O   ASP A 105      19.853  17.562   6.356  1.00 22.18           O  
ATOM    666  CB  ASP A 105      17.820  16.935   8.576  1.00 25.30           C  
ATOM    667  CG  ASP A 105      16.364  16.715   8.945  1.00 28.84           C  
ATOM    668  OD1 ASP A 105      15.597  16.260   8.058  1.00 26.05           O  
ATOM    669  OD2 ASP A 105      16.010  16.986  10.116  1.00 27.97           O1-
ATOM    670  H   ASP A 105      18.037  14.381   8.651  1.00 21.94           H  
ATOM    671  HA  ASP A 105      17.591  16.288   6.555  1.00 24.11           H  
ATOM    672  HB2 ASP A 105      17.960  17.988   8.332  1.00 25.30           H  
ATOM    673  HB3 ASP A 105      18.438  16.676   9.436  1.00 25.30           H  
ATOM    674  N   ALA A 106      20.698  15.725   7.385  1.00 28.00           N  
ATOM    675  CA  ALA A 106      22.124  16.022   7.125  1.00 26.32           C  
ATOM    676  C   ALA A 106      22.457  15.669   5.671  1.00 21.45           C  
ATOM    677  O   ALA A 106      23.418  16.239   5.137  1.00 20.26           O  
ATOM    678  CB  ALA A 106      23.001  15.270   8.102  1.00 29.49           C  
ATOM    679  H   ALA A 106      20.473  14.891   7.909  1.00 28.00           H  
ATOM    680  HA  ALA A 106      22.315  17.085   7.271  1.00 26.32           H  
ATOM    681  HB1 ALA A 106      22.750  15.568   9.120  1.00 29.49           H  
ATOM    682  HB2 ALA A 106      22.838  14.199   7.987  1.00 29.49           H  
ATOM    683  HB3 ALA A 106      24.047  15.501   7.903  1.00 29.49           H  
ATOM    684  N   GLU A 107      21.684  14.759   5.072  1.00 20.09           N  
ATOM    685  CA  GLU A 107      21.947  14.148   3.738  1.00 20.15           C  
ATOM    686  C   GLU A 107      20.976  14.714   2.691  1.00 18.26           C  
ATOM    687  O   GLU A 107      21.418  14.981   1.545  1.00 15.96           O  
ATOM    688  CB  GLU A 107      21.815  12.632   3.849  1.00 21.70           C  
ATOM    689  CG  GLU A 107      22.850  12.028   4.777  1.00 28.90           C  
ATOM    690  CD  GLU A 107      22.364  10.829   5.569  1.00 33.60           C  
ATOM    691  OE1 GLU A 107      21.427  11.002   6.384  1.00 36.67           O  
ATOM    692  OE2 GLU A 107      22.886   9.718   5.326  1.00 34.62           O1-
ATOM    693  H   GLU A 107      20.853  14.461   5.563  1.00 20.09           H  
ATOM    694  HA  GLU A 107      22.959  14.391   3.415  1.00 20.15           H  
ATOM    695  HB2 GLU A 107      21.937  12.196   2.857  1.00 21.70           H  
ATOM    696  HB3 GLU A 107      20.822  12.394   4.230  1.00 21.70           H  
ATOM    697  HG2 GLU A 107      23.164  12.797   5.483  1.00 28.90           H  
ATOM    698  HG3 GLU A 107      23.704  11.715   4.176  1.00 28.90           H  
ATOM    699  N   LEU A 108      19.713  14.894   3.086  1.00 16.00           N  
ATOM    700  CA  LEU A 108      18.587  15.335   2.222  1.00 16.26           C  
ATOM    701  C   LEU A 108      17.860  16.499   2.895  1.00 16.02           C  
ATOM    702  O   LEU A 108      17.369  16.314   4.024  1.00 18.93           O  
ATOM    703  CB  LEU A 108      17.624  14.168   2.013  1.00 17.80           C  
ATOM    704  CG  LEU A 108      18.201  12.962   1.287  1.00 18.00           C  
ATOM    705  CD1 LEU A 108      17.143  11.894   1.132  1.00 20.14           C  
ATOM    706  CD2 LEU A 108      18.759  13.359  -0.069  1.00 19.13           C  
ATOM    707  H   LEU A 108      19.505  14.715   4.058  1.00 16.00           H  
ATOM    708  HA  LEU A 108      18.968  15.662   1.255  1.00 16.26           H  
ATOM    709  HB2 LEU A 108      16.775  14.533   1.435  1.00 17.80           H  
ATOM    710  HB3 LEU A 108      17.281  13.837   2.993  1.00 17.80           H  
ATOM    711  HG  LEU A 108      19.021  12.562   1.883  1.00 18.00           H  
ATOM    712 HD11 LEU A 108      16.775  11.602   2.115  1.00 20.14           H  
ATOM    713 HD12 LEU A 108      16.318  12.284   0.536  1.00 20.14           H  
ATOM    714 HD13 LEU A 108      17.573  11.026   0.632  1.00 20.14           H  
ATOM    715 HD21 LEU A 108      17.958  13.763  -0.687  1.00 19.13           H  
ATOM    716 HD22 LEU A 108      19.533  14.115   0.064  1.00 19.13           H  
ATOM    717 HD23 LEU A 108      19.187  12.483  -0.556  1.00 19.13           H  
ATOM    718  N   SER A 109      17.704  17.613   2.181  1.00 14.36           N  
ATOM    719  CA  SER A 109      17.143  18.880   2.721  1.00 15.25           C  
ATOM    720  C   SER A 109      15.712  19.095   2.198  1.00 14.96           C  
ATOM    721  O   SER A 109      15.519  19.093   0.973  1.00 12.99           O  
ATOM    722  CB  SER A 109      18.039  20.032   2.358  1.00 17.31           C  
ATOM    723  OG  SER A 109      17.555  21.248   2.901  1.00 17.87           O  
ATOM    724  H   SER A 109      17.985  17.596   1.211  1.00 14.36           H  
ATOM    725  HA  SER A 109      17.094  18.818   3.808  1.00 15.25           H  
ATOM    726  HB2 SER A 109      18.083  20.120   1.272  1.00 17.31           H  
ATOM    727  HB3 SER A 109      19.039  19.841   2.748  1.00 17.31           H  
ATOM    728  HG  SER A 109      16.676  21.395   2.545  1.00 17.87           H  
ATOM    729  N   GLN A 110      14.787  19.493   3.075  1.00 13.88           N  
ATOM    730  CA  GLN A 110      13.420  19.921   2.676  1.00 14.44           C  
ATOM    731  C   GLN A 110      13.382  21.433   2.413  1.00 13.56           C  
ATOM    732  O   GLN A 110      12.356  21.922   1.939  1.00 14.34           O  
ATOM    733  CB  GLN A 110      12.412  19.601   3.779  1.00 13.81           C  
ATOM    734  CG  GLN A 110      12.152  18.124   3.993  1.00 15.29           C  
ATOM    735  CD  GLN A 110      11.134  17.945   5.093  1.00 16.81           C  
ATOM    736  OE1 GLN A 110      11.339  18.362   6.234  1.00 16.33           O  
ATOM    737  NE2 GLN A 110      10.013  17.336   4.748  1.00 15.32           N  
ATOM    738  H   GLN A 110      15.027  19.504   4.056  1.00 13.88           H  
ATOM    739  HA  GLN A 110      13.159  19.379   1.767  1.00 14.44           H  
ATOM    740  HB2 GLN A 110      11.466  20.078   3.523  1.00 13.81           H  
ATOM    741  HB3 GLN A 110      12.788  20.018   4.713  1.00 13.81           H  
ATOM    742  HG2 GLN A 110      13.081  17.629   4.274  1.00 15.29           H  
ATOM    743  HG3 GLN A 110      11.771  17.685   3.071  1.00 15.29           H  
ATOM    744 HE21 GLN A 110       9.887  17.010   3.801  1.00 15.32           H  
ATOM    745 HE22 GLN A 110       9.283  17.197   5.432  1.00 15.32           H  
ATOM    746  N   ASP A 111      14.451  22.158   2.729  1.00 14.44           N  
ATOM    747  CA  ASP A 111      14.413  23.645   2.821  1.00 15.90           C  
ATOM    748  C   ASP A 111      14.078  24.258   1.458  1.00 14.50           C  
ATOM    749  O   ASP A 111      13.201  25.133   1.401  1.00 12.11           O  
ATOM    750  CB  ASP A 111      15.731  24.195   3.357  1.00 18.36           C  
ATOM    751  CG  ASP A 111      15.933  23.889   4.829  1.00 20.59           C  
ATOM    752  OD1 ASP A 111      15.731  22.726   5.222  1.00 23.68           O  
ATOM    753  OD2 ASP A 111      16.213  24.834   5.578  1.00 28.28           O1-
ATOM    754  H   ASP A 111      15.323  21.682   2.914  1.00 14.44           H  
ATOM    755  HA  ASP A 111      13.628  23.922   3.524  1.00 15.90           H  
ATOM    756  HB2 ASP A 111      15.740  25.276   3.220  1.00 18.36           H  
ATOM    757  HB3 ASP A 111      16.551  23.751   2.792  1.00 18.36           H  
ATOM    758  N   GLU A 112      14.741  23.808   0.397  1.00 14.20           N  
ATOM    759  CA  GLU A 112      14.541  24.413  -0.942  1.00 17.32           C  
ATOM    760  C   GLU A 112      13.169  23.996  -1.470  1.00 16.71           C  
ATOM    761  O   GLU A 112      12.390  24.857  -1.876  1.00 14.49           O  
ATOM    762  CB  GLU A 112      15.703  24.068  -1.873  1.00 19.66           C  
ATOM    763  CG  GLU A 112      17.036  24.607  -1.384  1.00 22.65           C  
ATOM    764  CD  GLU A 112      17.786  23.723  -0.389  1.00 30.38           C  
ATOM    765  OE1 GLU A 112      17.184  22.762   0.160  1.00 26.04           O  
ATOM    766  OE2 GLU A 112      18.994  23.974  -0.185  1.00 34.99           O1-
ATOM    767  H   GLU A 112      15.391  23.042   0.505  1.00 14.20           H  
ATOM    768  HA  GLU A 112      14.544  25.501  -0.880  1.00 17.32           H  
ATOM    769  HB2 GLU A 112      15.497  24.491  -2.856  1.00 19.66           H  
ATOM    770  HB3 GLU A 112      15.775  22.983  -1.951  1.00 19.66           H  
ATOM    771  HG2 GLU A 112      16.852  25.569  -0.905  1.00 22.65           H  
ATOM    772  HG3 GLU A 112      17.678  24.751  -2.253  1.00 22.65           H  
ATOM    773  N   PRO A 113      12.790  22.695  -1.418  1.00 17.38           N  
ATOM    774  CA  PRO A 113      11.475  22.275  -1.905  1.00 17.16           C  
ATOM    775  C   PRO A 113      10.318  23.008  -1.206  1.00 15.98           C  
ATOM    776  O   PRO A 113       9.325  23.269  -1.854  1.00 16.14           O  
ATOM    777  CB  PRO A 113      11.439  20.769  -1.609  1.00 17.73           C  
ATOM    778  CG  PRO A 113      12.889  20.365  -1.648  1.00 18.38           C  
ATOM    779  CD  PRO A 113      13.630  21.546  -1.039  1.00 17.92           C  
ATOM    780  HA  PRO A 113      11.343  22.509  -2.961  1.00 17.16           H  
ATOM    781  HB2 PRO A 113      10.866  20.237  -2.369  1.00 17.73           H  
ATOM    782  HB3 PRO A 113      11.008  20.576  -0.627  1.00 17.73           H  
ATOM    783  HG2 PRO A 113      13.214  20.194  -2.674  1.00 18.38           H  
ATOM    784  HG3 PRO A 113      13.053  19.462  -1.060  1.00 18.38           H  
ATOM    785  HD2 PRO A 113      13.697  21.450   0.045  1.00 17.92           H  
ATOM    786  HD3 PRO A 113      14.632  21.638  -1.458  1.00 17.92           H  
ATOM    787  N   TYR A 114      10.471  23.372   0.070  1.00 13.04           N  
ATOM    788  CA  TYR A 114       9.341  23.919   0.867  1.00 13.33           C  
ATOM    789  C   TYR A 114       9.501  25.421   1.067  1.00 12.62           C  
ATOM    790  O   TYR A 114       8.723  25.986   1.843  1.00 12.71           O  
ATOM    791  CB  TYR A 114       9.179  23.200   2.208  1.00 14.64           C  
ATOM    792  CG  TYR A 114       8.446  21.890   2.102  1.00 14.54           C  
ATOM    793  CD1 TYR A 114       9.127  20.717   1.835  1.00 13.54           C  
ATOM    794  CD2 TYR A 114       7.065  21.825   2.218  1.00 15.91           C  
ATOM    795  CE1 TYR A 114       8.475  19.498   1.781  1.00 12.61           C  
ATOM    796  CE2 TYR A 114       6.394  20.615   2.140  1.00 15.63           C  
ATOM    797  CZ  TYR A 114       7.100  19.451   1.898  1.00 14.53           C  
ATOM    798  OH  TYR A 114       6.453  18.254   1.816  1.00 14.49           O  
ATOM    799  H   TYR A 114      11.377  23.273   0.505  1.00 13.04           H  
ATOM    800  HA  TYR A 114       8.428  23.741   0.299  1.00 13.33           H  
ATOM    801  HB2 TYR A 114       8.625  23.851   2.884  1.00 14.64           H  
ATOM    802  HB3 TYR A 114      10.170  23.008   2.619  1.00 14.64           H  
ATOM    803  HD1 TYR A 114      10.193  20.753   1.665  1.00 13.54           H  
ATOM    804  HD2 TYR A 114       6.503  22.734   2.372  1.00 15.91           H  
ATOM    805  HE1 TYR A 114       9.039  18.587   1.648  1.00 12.61           H  
ATOM    806  HE2 TYR A 114       5.322  20.581   2.268  1.00 15.63           H  
ATOM    807  HH  TYR A 114       5.502  18.298   1.937  1.00 14.49           H  
ATOM    808  N   GLN A 115      10.377  26.070   0.302  1.00 13.58           N  
ATOM    809  CA  GLN A 115      10.603  27.531   0.444  1.00 16.03           C  
ATOM    810  C   GLN A 115       9.303  28.296   0.160  1.00 15.46           C  
ATOM    811  O   GLN A 115       9.037  29.281   0.881  1.00 13.69           O  
ATOM    812  CB  GLN A 115      11.739  28.038  -0.442  1.00 20.16           C  
ATOM    813  CG  GLN A 115      12.043  29.496  -0.146  1.00 25.88           C  
ATOM    814  CD  GLN A 115      13.104  30.131  -1.013  1.00 30.09           C  
ATOM    815  OE1 GLN A 115      13.448  29.646  -2.092  1.00 34.14           O  
ATOM    816  NE2 GLN A 115      13.611  31.257  -0.541  1.00 24.98           N  
ATOM    817  H   GLN A 115      10.901  25.556  -0.392  1.00 13.58           H  
ATOM    818  HA  GLN A 115      10.909  27.715   1.474  1.00 16.03           H  
ATOM    819  HB2 GLN A 115      11.448  27.939  -1.488  1.00 20.16           H  
ATOM    820  HB3 GLN A 115      12.632  27.441  -0.255  1.00 20.16           H  
ATOM    821  HG2 GLN A 115      12.371  29.566   0.891  1.00 25.88           H  
ATOM    822  HG3 GLN A 115      11.121  30.063  -0.274  1.00 25.88           H  
ATOM    823 HE21 GLN A 115      13.299  31.617   0.349  1.00 24.98           H  
ATOM    824 HE22 GLN A 115      14.311  31.757  -1.071  1.00 24.98           H  
ATOM    825  N   PHE A 116       8.497  27.840  -0.807  1.00 13.91           N  
ATOM    826  CA  PHE A 116       7.163  28.421  -1.126  1.00 13.36           C  
ATOM    827  C   PHE A 116       6.371  28.668   0.163  1.00 11.71           C  
ATOM    828  O   PHE A 116       5.589  29.620   0.193  1.00 11.83           O  
ATOM    829  CB  PHE A 116       6.367  27.521  -2.079  1.00 13.62           C  
ATOM    830  CG  PHE A 116       5.753  26.298  -1.442  1.00 13.11           C  
ATOM    831  CD1 PHE A 116       4.498  26.346  -0.862  1.00 13.88           C  
ATOM    832  CD2 PHE A 116       6.415  25.082  -1.468  1.00 15.21           C  
ATOM    833  CE1 PHE A 116       3.935  25.214  -0.290  1.00 13.91           C  
ATOM    834  CE2 PHE A 116       5.858  23.953  -0.882  1.00 14.74           C  
ATOM    835  CZ  PHE A 116       4.618  24.022  -0.298  1.00 14.71           C  
ATOM    836  H   PHE A 116       8.813  27.053  -1.355  1.00 13.91           H  
ATOM    837  HA  PHE A 116       7.327  29.373  -1.632  1.00 13.36           H  
ATOM    838  HB2 PHE A 116       7.039  27.188  -2.870  1.00 13.62           H  
ATOM    839  HB3 PHE A 116       5.563  28.116  -2.512  1.00 13.62           H  
ATOM    840  HD1 PHE A 116       3.949  27.276  -0.854  1.00 13.88           H  
ATOM    841  HD2 PHE A 116       7.378  25.011  -1.951  1.00 15.21           H  
ATOM    842  HE1 PHE A 116       2.956  25.270   0.163  1.00 13.91           H  
ATOM    843  HE2 PHE A 116       6.401  23.020  -0.886  1.00 14.74           H  
ATOM    844  HZ  PHE A 116       4.181  23.143   0.153  1.00 14.71           H  
ATOM    845  N   SER A 117       6.492  27.786   1.159  1.00 11.41           N  
ATOM    846  CA  SER A 117       5.603  27.765   2.348  1.00 11.10           C  
ATOM    847  C   SER A 117       6.005  28.862   3.346  1.00 12.83           C  
ATOM    848  O   SER A 117       5.217  29.129   4.261  1.00 13.15           O  
ATOM    849  CB  SER A 117       5.575  26.398   2.996  1.00 11.80           C  
ATOM    850  OG  SER A 117       6.820  26.077   3.608  1.00 10.82           O  
ATOM    851  H   SER A 117       7.228  27.096   1.100  1.00 11.41           H  
ATOM    852  HA  SER A 117       4.587  27.977   2.014  1.00 11.10           H  
ATOM    853  HB2 SER A 117       5.353  25.651   2.234  1.00 11.80           H  
ATOM    854  HB3 SER A 117       4.794  26.384   3.756  1.00 11.80           H  
ATOM    855  HG  SER A 117       7.493  26.095   2.924  1.00 10.82           H  
ATOM    856  N   VAL A 118       7.207  29.437   3.253  1.00 12.52           N  
ATOM    857  CA  VAL A 118       7.758  30.251   4.382  1.00 12.55           C  
ATOM    858  C   VAL A 118       6.919  31.517   4.584  1.00 13.34           C  
ATOM    859  O   VAL A 118       6.500  31.830   5.703  1.00 13.04           O  
ATOM    860  CB  VAL A 118       9.255  30.550   4.196  1.00 13.71           C  
ATOM    861  CG1 VAL A 118       9.739  31.624   5.167  1.00 15.06           C  
ATOM    862  CG2 VAL A 118      10.078  29.278   4.337  1.00 13.00           C  
ATOM    863  H   VAL A 118       7.751  29.321   2.410  1.00 12.52           H  
ATOM    864  HA  VAL A 118       7.687  29.664   5.297  1.00 12.55           H  
ATOM    865  HB  VAL A 118       9.392  30.938   3.187  1.00 13.71           H  
ATOM    866 HG11 VAL A 118       9.154  32.533   5.025  1.00 15.06           H  
ATOM    867 HG12 VAL A 118       9.617  31.270   6.191  1.00 15.06           H  
ATOM    868 HG13 VAL A 118      10.792  31.836   4.979  1.00 15.06           H  
ATOM    869 HG21 VAL A 118       9.953  28.874   5.342  1.00 13.00           H  
ATOM    870 HG22 VAL A 118       9.740  28.544   3.606  1.00 13.00           H  
ATOM    871 HG23 VAL A 118      11.130  29.505   4.165  1.00 13.00           H  
ATOM    872  N   PRO A 119       6.590  32.274   3.517  1.00 12.92           N  
ATOM    873  CA  PRO A 119       5.707  33.428   3.657  1.00 13.71           C  
ATOM    874  C   PRO A 119       4.223  33.084   3.855  1.00 13.37           C  
ATOM    875  O   PRO A 119       3.476  33.974   4.207  1.00 13.70           O  
ATOM    876  CB  PRO A 119       5.873  34.197   2.341  1.00 13.99           C  
ATOM    877  CG  PRO A 119       6.383  33.171   1.350  1.00 13.33           C  
ATOM    878  CD  PRO A 119       7.119  32.121   2.156  1.00 13.42           C  
ATOM    879  HA  PRO A 119       5.982  33.985   4.553  1.00 13.71           H  
ATOM    880  HB2 PRO A 119       6.593  35.007   2.459  1.00 13.99           H  
ATOM    881  HB3 PRO A 119       4.917  34.605   2.012  1.00 13.99           H  
ATOM    882  HG2 PRO A 119       7.060  33.641   0.637  1.00 13.33           H  
ATOM    883  HG3 PRO A 119       5.549  32.718   0.815  1.00 13.33           H  
ATOM    884  HD2 PRO A 119       6.912  31.123   1.771  1.00 13.42           H  
ATOM    885  HD3 PRO A 119       8.194  32.302   2.137  1.00 13.42           H  
ATOM    886  N   ILE A 120       3.831  31.819   3.671  1.00 13.33           N  
ATOM    887  CA  ILE A 120       2.451  31.353   3.995  1.00 13.62           C  
ATOM    888  C   ILE A 120       2.354  31.082   5.502  1.00 14.24           C  
ATOM    889  O   ILE A 120       1.345  31.496   6.103  1.00 14.01           O  
ATOM    890  CB  ILE A 120       2.035  30.124   3.161  1.00 12.98           C  
ATOM    891  CG1 ILE A 120       2.260  30.343   1.663  1.00 13.29           C  
ATOM    892  CG2 ILE A 120       0.597  29.755   3.476  1.00 12.50           C  
ATOM    893  CD1 ILE A 120       1.993  29.132   0.809  1.00 13.07           C  
ATOM    894  H   ILE A 120       4.494  31.154   3.299  1.00 13.33           H  
ATOM    895  HA  ILE A 120       1.746  32.140   3.728  1.00 13.62           H  
ATOM    896  HB  ILE A 120       2.674  29.285   3.438  1.00 12.98           H  
ATOM    897 HG12 ILE A 120       3.297  30.642   1.515  1.00 13.29           H  
ATOM    898 HG13 ILE A 120       1.600  31.145   1.333  1.00 13.29           H  
ATOM    899 HG21 ILE A 120       0.500  29.549   4.542  1.00 12.50           H  
ATOM    900 HG22 ILE A 120      -0.058  30.583   3.205  1.00 12.50           H  
ATOM    901 HG23 ILE A 120       0.316  28.868   2.907  1.00 12.50           H  
ATOM    902 HD11 ILE A 120       2.644  28.316   1.122  1.00 13.07           H  
ATOM    903 HD12 ILE A 120       0.952  28.830   0.922  1.00 13.07           H  
ATOM    904 HD13 ILE A 120       2.190  29.373  -0.236  1.00 13.07           H  
ATOM    905  N   PHE A 121       3.278  30.292   6.060  1.00 13.86           N  
ATOM    906  CA  PHE A 121       3.212  29.822   7.471  1.00 13.94           C  
ATOM    907  C   PHE A 121       3.719  30.943   8.389  1.00 15.76           C  
ATOM    908  O   PHE A 121       3.207  31.100   9.527  1.00 15.96           O  
ATOM    909  CB  PHE A 121       4.005  28.532   7.682  1.00 13.15           C  
ATOM    910  CG  PHE A 121       3.608  27.356   6.824  1.00 12.38           C  
ATOM    911  CD1 PHE A 121       2.463  27.377   6.040  1.00 13.09           C  
ATOM    912  CD2 PHE A 121       4.356  26.192   6.858  1.00 12.39           C  
ATOM    913  CE1 PHE A 121       2.119  26.287   5.253  1.00 12.01           C  
ATOM    914  CE2 PHE A 121       3.991  25.092   6.100  1.00 13.69           C  
ATOM    915  CZ  PHE A 121       2.883  25.148   5.286  1.00 12.70           C  
ATOM    916  H   PHE A 121       4.062  29.999   5.494  1.00 13.86           H  
ATOM    917  HA  PHE A 121       2.176  29.588   7.717  1.00 13.94           H  
ATOM    918  HB2 PHE A 121       3.888  28.237   8.725  1.00 13.15           H  
ATOM    919  HB3 PHE A 121       5.054  28.750   7.482  1.00 13.15           H  
ATOM    920  HD1 PHE A 121       1.831  28.253   6.042  1.00 13.09           H  
ATOM    921  HD2 PHE A 121       5.235  26.141   7.483  1.00 12.39           H  
ATOM    922  HE1 PHE A 121       1.249  26.335   4.614  1.00 12.01           H  
ATOM    923  HE2 PHE A 121       4.578  24.187   6.148  1.00 13.69           H  
ATOM    924  HZ  PHE A 121       2.616  24.298   4.675  1.00 12.70           H  
ATOM    925  N   GLY A 122       4.670  31.733   7.886  1.00 15.88           N  
ATOM    926  CA  GLY A 122       5.203  32.908   8.591  1.00 17.17           C  
ATOM    927  C   GLY A 122       6.619  32.686   9.123  1.00 21.50           C  
ATOM    928  O   GLY A 122       7.188  31.593   9.052  1.00 17.81           O  
ATOM    929  H   GLY A 122       5.043  31.512   6.974  1.00 15.88           H  
ATOM    930  HA2 GLY A 122       4.547  33.138   9.431  1.00 17.17           H  
ATOM    931  HA3 GLY A 122       5.218  33.751   7.901  1.00 17.17           H  
ATOM    932  N   PRO A 123       7.202  33.736   9.737  1.00 24.15           N  
ATOM    933  CA  PRO A 123       8.623  33.747  10.072  1.00 23.58           C  
ATOM    934  C   PRO A 123       8.944  32.764  11.205  1.00 22.59           C  
ATOM    935  O   PRO A 123       8.146  32.628  12.131  1.00 19.83           O  
ATOM    936  CB  PRO A 123       8.918  35.194  10.492  1.00 25.64           C  
ATOM    937  CG  PRO A 123       7.654  35.980  10.170  1.00 25.93           C  
ATOM    938  CD  PRO A 123       6.522  34.977  10.122  1.00 23.91           C  
ATOM    939  HA  PRO A 123       9.238  33.431   9.230  1.00 23.58           H  
ATOM    940  HB2 PRO A 123       9.765  35.588   9.930  1.00 25.64           H  
ATOM    941  HB3 PRO A 123       9.135  35.244  11.559  1.00 25.64           H  
ATOM    942  HG2 PRO A 123       7.756  36.478   9.206  1.00 25.93           H  
ATOM    943  HG3 PRO A 123       7.466  36.723  10.945  1.00 25.93           H  
ATOM    944  HD2 PRO A 123       6.045  34.877  11.097  1.00 23.91           H  
ATOM    945  HD3 PRO A 123       5.776  35.262   9.380  1.00 23.91           H  
ATOM    946  N   ASN A 124      10.015  31.992  11.001  1.00 21.94           N  
ATOM    947  CA  ASN A 124      10.592  31.057  11.999  1.00 24.19           C  
ATOM    948  C   ASN A 124       9.616  29.912  12.250  1.00 20.04           C  
ATOM    949  O   ASN A 124       9.761  29.265  13.295  1.00 17.33           O  
ATOM    950  CB  ASN A 124      10.951  31.784  13.297  1.00 28.61           C  
ATOM    951  CG  ASN A 124      11.801  33.007  13.023  1.00 32.71           C  
ATOM    952  OD1 ASN A 124      11.426  34.124  13.378  1.00 37.80           O  
ATOM    953  ND2 ASN A 124      12.861  32.825  12.250  1.00 32.35           N  
ATOM    954  H   ASN A 124      10.466  32.049  10.099  1.00 21.94           H  
ATOM    955  HA  ASN A 124      11.519  30.643  11.602  1.00 24.19           H  
ATOM    956  HB2 ASN A 124      11.505  31.104  13.944  1.00 28.61           H  
ATOM    957  HB3 ASN A 124      10.033  32.094  13.797  1.00 28.61           H  
ATOM    958 HD21 ASN A 124      13.395  33.620  11.929  1.00 32.35           H  
ATOM    959 HD22 ASN A 124      13.136  31.891  11.981  1.00 32.35           H  
ATOM    960  N   VAL A 125       8.748  29.606  11.278  1.00 18.81           N  
ATOM    961  CA  VAL A 125       7.770  28.484  11.378  1.00 17.82           C  
ATOM    962  C   VAL A 125       8.208  27.352  10.446  1.00 17.71           C  
ATOM    963  O   VAL A 125       8.429  27.626   9.250  1.00 17.06           O  
ATOM    964  CB  VAL A 125       6.337  28.944  11.060  1.00 19.56           C  
ATOM    965  CG1 VAL A 125       5.388  27.763  10.934  1.00 20.31           C  
ATOM    966  CG2 VAL A 125       5.838  29.928  12.101  1.00 19.95           C  
ATOM    967  H   VAL A 125       8.756  30.162  10.435  1.00 18.81           H  
ATOM    968  HA  VAL A 125       7.758  28.121  12.406  1.00 17.82           H  
ATOM    969  HB  VAL A 125       6.363  29.452  10.096  1.00 19.56           H  
ATOM    970 HG11 VAL A 125       5.749  27.088  10.159  1.00 20.31           H  
ATOM    971 HG12 VAL A 125       5.340  27.232  11.885  1.00 20.31           H  
ATOM    972 HG13 VAL A 125       4.394  28.122  10.668  1.00 20.31           H  
ATOM    973 HG21 VAL A 125       5.804  29.440  13.075  1.00 19.95           H  
ATOM    974 HG22 VAL A 125       6.513  30.783  12.146  1.00 19.95           H  
ATOM    975 HG23 VAL A 125       4.839  30.268  11.830  1.00 19.95           H  
ATOM    976  N   VAL A 126       8.314  26.142  11.003  1.00 15.08           N  
ATOM    977  CA  VAL A 126       8.642  24.869  10.299  1.00 16.22           C  
ATOM    978  C   VAL A 126       9.779  25.129   9.297  1.00 16.09           C  
ATOM    979  O   VAL A 126      10.920  25.320   9.759  1.00 14.88           O  
ATOM    980  CB  VAL A 126       7.382  24.249   9.668  1.00 16.52           C  
ATOM    981  CG1 VAL A 126       7.661  22.859   9.114  1.00 18.80           C  
ATOM    982  CG2 VAL A 126       6.232  24.201  10.670  1.00 17.18           C  
ATOM    983  H   VAL A 126       8.156  26.084  11.999  1.00 15.08           H  
ATOM    984  HA  VAL A 126       9.002  24.123  11.008  1.00 16.22           H  
ATOM    985  HB  VAL A 126       7.088  24.890   8.837  1.00 16.52           H  
ATOM    986 HG11 VAL A 126       8.465  22.915   8.380  1.00 18.80           H  
ATOM    987 HG12 VAL A 126       7.957  22.197   9.927  1.00 18.80           H  
ATOM    988 HG13 VAL A 126       6.761  22.470   8.638  1.00 18.80           H  
ATOM    989 HG21 VAL A 126       6.508  23.563  11.510  1.00 17.18           H  
ATOM    990 HG22 VAL A 126       6.023  25.208  11.032  1.00 17.18           H  
ATOM    991 HG23 VAL A 126       5.343  23.798  10.184  1.00 17.18           H  
ATOM    992  N   TYR A 127       9.515  25.125   7.982  1.00 16.36           N  
ATOM    993  CA  TYR A 127      10.592  25.149   6.953  1.00 16.68           C  
ATOM    994  C   TYR A 127      11.192  26.562   6.877  1.00 15.38           C  
ATOM    995  O   TYR A 127      12.214  26.750   6.201  1.00 17.01           O  
ATOM    996  CB  TYR A 127      10.108  24.602   5.606  1.00 14.85           C  
ATOM    997  CG  TYR A 127       9.377  23.287   5.698  1.00 14.63           C  
ATOM    998  CD1 TYR A 127      10.012  22.118   6.096  1.00 14.70           C  
ATOM    999  CD2 TYR A 127       8.020  23.223   5.438  1.00 14.62           C  
ATOM   1000  CE1 TYR A 127       9.323  20.920   6.196  1.00 15.55           C  
ATOM   1001  CE2 TYR A 127       7.306  22.048   5.596  1.00 16.23           C  
ATOM   1002  CZ  TYR A 127       7.962  20.883   5.943  1.00 16.74           C  
ATOM   1003  OH  TYR A 127       7.236  19.727   6.031  1.00 18.85           O  
ATOM   1004  H   TYR A 127       8.552  25.105   7.679  1.00 16.36           H  
ATOM   1005  HA  TYR A 127      11.395  24.473   7.247  1.00 16.68           H  
ATOM   1006  HB2 TYR A 127      10.976  24.466   4.961  1.00 14.85           H  
ATOM   1007  HB3 TYR A 127       9.436  25.336   5.161  1.00 14.85           H  
ATOM   1008  HD1 TYR A 127      11.065  22.143   6.333  1.00 14.70           H  
ATOM   1009  HD2 TYR A 127       7.505  24.112   5.104  1.00 14.62           H  
ATOM   1010  HE1 TYR A 127       9.847  20.016   6.471  1.00 15.55           H  
ATOM   1011  HE2 TYR A 127       6.236  22.042   5.448  1.00 16.23           H  
ATOM   1012  HH  TYR A 127       6.300  19.820   5.839  1.00 18.85           H  
ATOM   1013  N   GLY A 128      10.658  27.503   7.654  1.00 15.30           N  
ATOM   1014  CA  GLY A 128      11.266  28.833   7.852  1.00 16.40           C  
ATOM   1015  C   GLY A 128      12.128  28.901   9.112  1.00 18.12           C  
ATOM   1016  O   GLY A 128      12.683  29.975   9.385  1.00 18.70           O  
ATOM   1017  H   GLY A 128       9.793  27.296   8.132  1.00 15.30           H  
ATOM   1018  HA2 GLY A 128      10.470  29.573   7.933  1.00 16.40           H  
ATOM   1019  HA3 GLY A 128      11.890  29.064   6.989  1.00 16.40           H  
ATOM   1020  N   ALA A 129      12.163  27.834   9.910  1.00 17.77           N  
ATOM   1021  CA  ALA A 129      12.960  27.748  11.159  1.00 18.74           C  
ATOM   1022  C   ALA A 129      14.279  27.017  10.871  1.00 17.54           C  
ATOM   1023  O   ALA A 129      14.296  26.146   9.980  1.00 16.57           O  
ATOM   1024  CB  ALA A 129      12.155  27.055  12.237  1.00 17.99           C  
ATOM   1025  H   ALA A 129      11.610  27.030   9.647  1.00 17.77           H  
ATOM   1026  HA  ALA A 129      13.199  28.748  11.521  1.00 18.74           H  
ATOM   1027  HB1 ALA A 129      11.242  27.619  12.428  1.00 17.99           H  
ATOM   1028  HB2 ALA A 129      11.897  26.048  11.908  1.00 17.99           H  
ATOM   1029  HB3 ALA A 129      12.746  26.998  13.151  1.00 17.99           H  
ATOM   1030  N   ASP A 130      15.299  27.234  11.706  1.00 19.15           N  
ATOM   1031  CA  ASP A 130      16.523  26.389  11.717  1.00 17.57           C  
ATOM   1032  C   ASP A 130      16.154  25.007  12.267  1.00 16.67           C  
ATOM   1033  O   ASP A 130      15.041  24.864  12.826  1.00 16.33           O  
ATOM   1034  CB  ASP A 130      17.668  27.070  12.477  1.00 22.61           C  
ATOM   1035  CG  ASP A 130      17.407  27.346  13.953  1.00 24.43           C  
ATOM   1036  OD1 ASP A 130      16.678  26.560  14.593  1.00 24.69           O  
ATOM   1037  OD2 ASP A 130      17.997  28.308  14.468  1.00 35.91           O1-
ATOM   1038  H   ASP A 130      15.236  28.004  12.357  1.00 19.15           H  
ATOM   1039  HA  ASP A 130      16.902  26.257  10.704  1.00 17.57           H  
ATOM   1040  HB2 ASP A 130      17.874  28.023  11.989  1.00 22.61           H  
ATOM   1041  HB3 ASP A 130      18.546  26.428  12.406  1.00 22.61           H  
ATOM   1042  N   LEU A 131      16.980  23.999  11.987  1.00 17.51           N  
ATOM   1043  CA  LEU A 131      16.677  22.584  12.314  1.00 19.95           C  
ATOM   1044  C   LEU A 131      16.377  22.464  13.810  1.00 20.54           C  
ATOM   1045  O   LEU A 131      15.492  21.660  14.170  1.00 21.01           O  
ATOM   1046  CB  LEU A 131      17.848  21.689  11.909  1.00 21.39           C  
ATOM   1047  CG  LEU A 131      17.894  21.308  10.432  1.00 24.10           C  
ATOM   1048  CD1 LEU A 131      18.938  20.227  10.189  1.00 23.41           C  
ATOM   1049  CD2 LEU A 131      16.522  20.857   9.938  1.00 25.02           C  
ATOM   1050  H   LEU A 131      17.856  24.209  11.530  1.00 17.51           H  
ATOM   1051  HA  LEU A 131      15.800  22.256  11.757  1.00 19.95           H  
ATOM   1052  HB2 LEU A 131      17.788  20.770  12.493  1.00 21.39           H  
ATOM   1053  HB3 LEU A 131      18.773  22.213  12.151  1.00 21.39           H  
ATOM   1054  HG  LEU A 131      18.179  22.194   9.864  1.00 24.10           H  
ATOM   1055 HD11 LEU A 131      19.914  20.584  10.518  1.00 23.41           H  
ATOM   1056 HD12 LEU A 131      18.671  19.331  10.749  1.00 23.41           H  
ATOM   1057 HD13 LEU A 131      18.977  19.992   9.125  1.00 23.41           H  
ATOM   1058 HD21 LEU A 131      16.211  19.970  10.490  1.00 25.02           H  
ATOM   1059 HD22 LEU A 131      15.798  21.656  10.096  1.00 25.02           H  
ATOM   1060 HD23 LEU A 131      16.578  20.622   8.875  1.00 25.02           H  
ATOM   1061  N   ALA A 132      17.135  23.166  14.655  1.00 21.56           N  
ATOM   1062  CA  ALA A 132      17.036  23.021  16.127  1.00 24.19           C  
ATOM   1063  C   ALA A 132      15.596  23.331  16.561  1.00 22.33           C  
ATOM   1064  O   ALA A 132      15.002  22.525  17.311  1.00 23.98           O  
ATOM   1065  CB  ALA A 132      18.040  23.908  16.823  1.00 24.61           C  
ATOM   1066  H   ALA A 132      17.803  23.822  14.276  1.00 21.56           H  
ATOM   1067  HA  ALA A 132      17.274  21.997  16.415  1.00 24.19           H  
ATOM   1068  HB1 ALA A 132      19.046  23.638  16.503  1.00 24.61           H  
ATOM   1069  HB2 ALA A 132      17.844  24.949  16.566  1.00 24.61           H  
ATOM   1070  HB3 ALA A 132      17.954  23.777  17.902  1.00 24.61           H  
ATOM   1071  N   HIS A 133      15.045  24.440  16.073  1.00 20.90           N  
ATOM   1072  CA  HIS A 133      13.652  24.871  16.358  1.00 23.46           C  
ATOM   1073  C   HIS A 133      12.667  24.040  15.530  1.00 20.71           C  
ATOM   1074  O   HIS A 133      11.653  23.577  16.114  1.00 21.63           O  
ATOM   1075  CB  HIS A 133      13.498  26.374  16.127  1.00 25.51           C  
ATOM   1076  CG  HIS A 133      14.265  27.204  17.102  1.00 32.62           C  
ATOM   1077  ND1 HIS A 133      15.595  27.529  16.910  1.00 35.95           N  
ATOM   1078  CD2 HIS A 133      13.889  27.803  18.255  1.00 33.77           C  
ATOM   1079  CE1 HIS A 133      16.007  28.290  17.905  1.00 37.53           C  
ATOM   1080  NE2 HIS A 133      14.984  28.452  18.757  1.00 37.71           N  
ATOM   1081  H   HIS A 133      15.608  25.024  15.472  1.00 20.90           H  
ATOM   1082  HA  HIS A 133      13.422  24.692  17.408  1.00 23.46           H  
ATOM   1083  HB2 HIS A 133      12.442  26.630  16.210  1.00 25.51           H  
ATOM   1084  HB3 HIS A 133      13.850  26.607  15.122  1.00 25.51           H  
ATOM   1085  HD2 HIS A 133      12.905  27.774  18.698  1.00 33.77           H  
ATOM   1086  HE2 HIS A 133      15.016  28.967  19.625  1.00 37.71           H  
ATOM   1087  HE1 HIS A 133      16.996  28.710  18.015  1.00 37.53           H  
ATOM   1088  N   ARG A 134      12.984  23.781  14.256  1.00 16.20           N  
ATOM   1089  CA  ARG A 134      12.071  23.013  13.365  1.00 15.80           C  
ATOM   1090  C   ARG A 134      11.731  21.686  14.044  1.00 14.11           C  
ATOM   1091  O   ARG A 134      10.546  21.363  14.105  1.00 13.35           O  
ATOM   1092  CB  ARG A 134      12.664  22.738  11.978  1.00 15.40           C  
ATOM   1093  CG  ARG A 134      11.683  22.119  10.992  1.00 13.93           C  
ATOM   1094  CD  ARG A 134      12.345  21.850   9.649  1.00 14.14           C  
ATOM   1095  NE  ARG A 134      12.860  23.089   9.093  1.00 13.82           N  
ATOM   1096  CZ  ARG A 134      13.755  23.176   8.119  1.00 13.96           C  
ATOM   1097  NH1 ARG A 134      14.131  22.093   7.463  1.00 14.71           N  
ATOM   1098  NH2 ARG A 134      14.181  24.364   7.736  1.00 14.06           N1+
ATOM   1099  H   ARG A 134      13.864  24.115  13.890  1.00 16.20           H  
ATOM   1100  HA  ARG A 134      11.181  23.622  13.207  1.00 15.80           H  
ATOM   1101  HB2 ARG A 134      13.507  22.057  12.095  1.00 15.40           H  
ATOM   1102  HB3 ARG A 134      13.016  23.683  11.563  1.00 15.40           H  
ATOM   1103  HG2 ARG A 134      10.847  22.803  10.845  1.00 13.93           H  
ATOM   1104  HG3 ARG A 134      11.314  21.178  11.401  1.00 13.93           H  
ATOM   1105  HD2 ARG A 134      11.612  21.424   8.964  1.00 14.14           H  
ATOM   1106  HD3 ARG A 134      13.166  21.147   9.786  1.00 14.14           H  
ATOM   1107  HE  ARG A 134      12.508  23.953   9.479  1.00 13.82           H  
ATOM   1108 HH11 ARG A 134      13.803  21.184   7.758  1.00 14.71           H  
ATOM   1109 HH12 ARG A 134      14.746  22.173   6.666  1.00 14.71           H  
ATOM   1110 HH21 ARG A 134      14.796  24.447   6.939  1.00 14.06           H  
ATOM   1111 HH22 ARG A 134      13.892  25.191   8.239  1.00 14.06           H  
ATOM   1112  N   ASN A 135      12.748  20.930  14.471  1.00 14.17           N  
ATOM   1113  CA  ASN A 135      12.600  19.557  15.025  1.00 15.51           C  
ATOM   1114  C   ASN A 135      11.716  19.609  16.274  1.00 15.55           C  
ATOM   1115  O   ASN A 135      10.958  18.652  16.518  1.00 15.03           O  
ATOM   1116  CB  ASN A 135      13.973  18.929  15.276  1.00 18.39           C  
ATOM   1117  CG  ASN A 135      14.636  18.527  13.975  1.00 21.33           C  
ATOM   1118  OD1 ASN A 135      13.954  18.372  12.964  1.00 21.61           O  
ATOM   1119  ND2 ASN A 135      15.955  18.410  13.968  1.00 21.66           N  
ATOM   1120  H   ASN A 135      13.679  21.317  14.414  1.00 14.17           H  
ATOM   1121  HA  ASN A 135      12.102  18.908  14.304  1.00 15.51           H  
ATOM   1122  HB2 ASN A 135      13.851  18.045  15.901  1.00 18.39           H  
ATOM   1123  HB3 ASN A 135      14.607  19.652  15.790  1.00 18.39           H  
ATOM   1124 HD21 ASN A 135      16.479  18.545  14.821  1.00 21.66           H  
ATOM   1125 HD22 ASN A 135      16.438  18.185  13.110  1.00 21.66           H  
ATOM   1126  N   GLN A 136      11.840  20.680  17.056  1.00 15.57           N  
ATOM   1127  CA  GLN A 136      11.065  20.862  18.305  1.00 17.25           C  
ATOM   1128  C   GLN A 136       9.608  21.135  17.928  1.00 14.91           C  
ATOM   1129  O   GLN A 136       8.710  20.491  18.506  1.00 14.99           O  
ATOM   1130  CB  GLN A 136      11.694  21.979  19.136  1.00 17.98           C  
ATOM   1131  CG  GLN A 136      13.032  21.561  19.735  1.00 20.25           C  
ATOM   1132  CD  GLN A 136      13.524  22.568  20.743  1.00 22.73           C  
ATOM   1133  OE1 GLN A 136      13.018  22.644  21.858  1.00 22.99           O  
ATOM   1134  NE2 GLN A 136      14.402  23.454  20.299  1.00 24.68           N  
ATOM   1135  H   GLN A 136      12.493  21.401  16.785  1.00 15.57           H  
ATOM   1136  HA  GLN A 136      11.085  19.967  18.926  1.00 17.25           H  
ATOM   1137  HB2 GLN A 136      11.013  22.242  19.945  1.00 17.98           H  
ATOM   1138  HB3 GLN A 136      11.851  22.848  18.497  1.00 17.98           H  
ATOM   1139  HG2 GLN A 136      13.767  21.473  18.935  1.00 20.25           H  
ATOM   1140  HG3 GLN A 136      12.914  20.596  20.227  1.00 20.25           H  
ATOM   1141 HE21 GLN A 136      14.678  24.229  20.885  1.00 24.68           H  
ATOM   1142 HE22 GLN A 136      14.795  23.355  19.374  1.00 24.68           H  
ATOM   1143  N   GLN A 137       9.400  21.964  16.904  1.00 13.72           N  
ATOM   1144  CA  GLN A 137       8.044  22.288  16.381  1.00 15.13           C  
ATOM   1145  C   GLN A 137       7.356  21.035  15.840  1.00 13.53           C  
ATOM   1146  O   GLN A 137       6.139  20.905  16.063  1.00 14.09           O  
ATOM   1147  CB  GLN A 137       8.135  23.359  15.303  1.00 16.46           C  
ATOM   1148  CG  GLN A 137       8.252  24.752  15.880  1.00 16.31           C  
ATOM   1149  CD  GLN A 137       8.527  25.754  14.791  1.00 19.10           C  
ATOM   1150  OE1 GLN A 137       8.177  25.541  13.635  1.00 20.09           O  
ATOM   1151  NE2 GLN A 137       9.133  26.871  15.158  1.00 18.99           N  
ATOM   1152  H   GLN A 137      10.201  22.393  16.462  1.00 13.72           H  
ATOM   1153  HA  GLN A 137       7.442  22.674  17.203  1.00 15.13           H  
ATOM   1154  HB2 GLN A 137       7.238  23.311  14.685  1.00 16.46           H  
ATOM   1155  HB3 GLN A 137       9.012  23.161  14.687  1.00 16.46           H  
ATOM   1156  HG2 GLN A 137       9.069  24.774  16.602  1.00 16.31           H  
ATOM   1157  HG3 GLN A 137       7.319  25.013  16.380  1.00 16.31           H  
ATOM   1158 HE21 GLN A 137       9.404  27.005  16.122  1.00 18.99           H  
ATOM   1159 HE22 GLN A 137       9.324  27.590  14.475  1.00 18.99           H  
ATOM   1160  N   LEU A 138       8.090  20.163  15.143  1.00 15.16           N  
ATOM   1161  CA  LEU A 138       7.542  18.885  14.612  1.00 15.89           C  
ATOM   1162  C   LEU A 138       7.157  17.969  15.782  1.00 17.55           C  
ATOM   1163  O   LEU A 138       6.107  17.312  15.681  1.00 15.65           O  
ATOM   1164  CB  LEU A 138       8.558  18.230  13.669  1.00 16.56           C  
ATOM   1165  CG  LEU A 138       8.719  18.911  12.305  1.00 17.31           C  
ATOM   1166  CD1 LEU A 138       9.817  18.240  11.491  1.00 18.28           C  
ATOM   1167  CD2 LEU A 138       7.412  18.907  11.525  1.00 17.64           C  
ATOM   1168  H   LEU A 138       9.061  20.381  14.968  1.00 15.16           H  
ATOM   1169  HA  LEU A 138       6.641  19.076  14.030  1.00 15.89           H  
ATOM   1170  HB2 LEU A 138       8.243  17.201  13.497  1.00 16.56           H  
ATOM   1171  HB3 LEU A 138       9.529  18.234  14.164  1.00 16.56           H  
ATOM   1172  HG  LEU A 138       9.002  19.947  12.489  1.00 17.31           H  
ATOM   1173 HD11 LEU A 138      10.754  18.274  12.047  1.00 18.28           H  
ATOM   1174 HD12 LEU A 138       9.545  17.202  11.301  1.00 18.28           H  
ATOM   1175 HD13 LEU A 138       9.938  18.764  10.543  1.00 18.28           H  
ATOM   1176 HD21 LEU A 138       7.109  17.878  11.329  1.00 17.64           H  
ATOM   1177 HD22 LEU A 138       6.640  19.409  12.108  1.00 17.64           H  
ATOM   1178 HD23 LEU A 138       7.552  19.431  10.579  1.00 17.64           H  
ATOM   1179  N   LYS A 139       7.891  18.025  16.901  1.00 18.12           N  
ATOM   1180  CA  LYS A 139       7.535  17.285  18.144  1.00 21.54           C  
ATOM   1181  C   LYS A 139       6.229  17.833  18.735  1.00 17.63           C  
ATOM   1182  O   LYS A 139       5.395  17.023  19.164  1.00 17.39           O  
ATOM   1183  CB  LYS A 139       8.678  17.333  19.162  1.00 25.94           C  
ATOM   1184  CG  LYS A 139       9.686  16.211  18.981  1.00 34.46           C  
ATOM   1185  CD  LYS A 139      10.954  16.332  19.794  1.00 43.67           C  
ATOM   1186  CE  LYS A 139      11.880  15.163  19.525  1.00 48.47           C  
ATOM   1187  NZ  LYS A 139      13.087  15.198  20.381  1.00 52.61           N1+
ATOM   1188  H   LYS A 139       8.725  18.595  16.902  1.00 18.12           H  
ATOM   1189  HA  LYS A 139       7.376  16.237  17.889  1.00 21.54           H  
ATOM   1190  HB2 LYS A 139       8.254  17.260  20.163  1.00 25.94           H  
ATOM   1191  HB3 LYS A 139       9.197  18.286  19.056  1.00 25.94           H  
ATOM   1192  HG2 LYS A 139       9.965  16.178  17.928  1.00 34.46           H  
ATOM   1193  HG3 LYS A 139       9.199  15.276  19.257  1.00 34.46           H  
ATOM   1194  HD2 LYS A 139      10.699  16.349  20.854  1.00 43.67           H  
ATOM   1195  HD3 LYS A 139      11.462  17.259  19.528  1.00 43.67           H  
ATOM   1196  HE2 LYS A 139      12.189  15.193  18.480  1.00 48.47           H  
ATOM   1197  HE3 LYS A 139      11.340  14.236  19.717  1.00 48.47           H  
ATOM   1198  HZ1 LYS A 139      13.596  16.054  20.211  1.00 52.61           H  
ATOM   1199  HZ2 LYS A 139      12.812  15.157  21.352  1.00 52.61           H  
ATOM   1200  HZ3 LYS A 139      13.677  14.407  20.164  1.00 52.61           H  
ATOM   1201  N   PHE A 140       6.038  19.152  18.741  1.00 17.60           N  
ATOM   1202  CA  PHE A 140       4.788  19.782  19.241  1.00 17.59           C  
ATOM   1203  C   PHE A 140       3.605  19.339  18.376  1.00 17.75           C  
ATOM   1204  O   PHE A 140       2.529  19.066  18.919  1.00 17.91           O  
ATOM   1205  CB  PHE A 140       4.856  21.307  19.221  1.00 17.21           C  
ATOM   1206  CG  PHE A 140       5.990  21.914  19.999  1.00 18.10           C  
ATOM   1207  CD1 PHE A 140       6.576  21.241  21.058  1.00 18.15           C  
ATOM   1208  CD2 PHE A 140       6.483  23.156  19.649  1.00 18.30           C  
ATOM   1209  CE1 PHE A 140       7.658  21.787  21.728  1.00 19.39           C  
ATOM   1210  CE2 PHE A 140       7.555  23.711  20.329  1.00 21.15           C  
ATOM   1211  CZ  PHE A 140       8.129  23.031  21.380  1.00 21.27           C  
ATOM   1212  H   PHE A 140       6.774  19.749  18.391  1.00 17.60           H  
ATOM   1213  HA  PHE A 140       4.661  19.459  20.274  1.00 17.59           H  
ATOM   1214  HB2 PHE A 140       3.923  21.690  19.633  1.00 17.21           H  
ATOM   1215  HB3 PHE A 140       4.952  21.625  18.183  1.00 17.21           H  
ATOM   1216  HD1 PHE A 140       6.186  20.282  21.364  1.00 18.15           H  
ATOM   1217  HD2 PHE A 140       6.027  23.701  18.836  1.00 18.30           H  
ATOM   1218  HE1 PHE A 140       8.133  21.235  22.525  1.00 19.39           H  
ATOM   1219  HE2 PHE A 140       7.940  24.676  20.035  1.00 21.15           H  
ATOM   1220  HZ  PHE A 140       8.947  23.474  21.929  1.00 21.27           H  
ATOM   1221  N   ILE A 141       3.796  19.312  17.056  1.00 17.28           N  
ATOM   1222  CA  ILE A 141       2.760  18.842  16.091  1.00 16.14           C  
ATOM   1223  C   ILE A 141       2.470  17.363  16.352  1.00 16.71           C  
ATOM   1224  O   ILE A 141       1.280  17.023  16.440  1.00 17.34           O  
ATOM   1225  CB  ILE A 141       3.184  19.108  14.634  1.00 15.91           C  
ATOM   1226  CG1 ILE A 141       3.146  20.610  14.344  1.00 15.87           C  
ATOM   1227  CG2 ILE A 141       2.312  18.307  13.678  1.00 15.28           C  
ATOM   1228  CD1 ILE A 141       3.653  21.011  12.980  1.00 17.54           C  
ATOM   1229  H   ILE A 141       4.685  19.625  16.692  1.00 17.28           H  
ATOM   1230  HA  ILE A 141       1.840  19.407  16.242  1.00 16.14           H  
ATOM   1231  HB  ILE A 141       4.211  18.776  14.483  1.00 15.91           H  
ATOM   1232 HG12 ILE A 141       3.757  21.114  15.093  1.00 15.87           H  
ATOM   1233 HG13 ILE A 141       2.113  20.945  14.432  1.00 15.87           H  
ATOM   1234 HG21 ILE A 141       2.409  17.245  13.901  1.00 15.28           H  
ATOM   1235 HG22 ILE A 141       1.271  18.609  13.796  1.00 15.28           H  
ATOM   1236 HG23 ILE A 141       2.631  18.494  12.652  1.00 15.28           H  
ATOM   1237 HD11 ILE A 141       4.687  20.686  12.867  1.00 17.54           H  
ATOM   1238 HD12 ILE A 141       3.039  20.542  12.212  1.00 17.54           H  
ATOM   1239 HD13 ILE A 141       3.599  22.095  12.876  1.00 17.54           H  
ATOM   1240  N   ALA A 142       3.504  16.528  16.520  1.00 17.86           N  
ATOM   1241  CA  ALA A 142       3.340  15.084  16.829  1.00 19.59           C  
ATOM   1242  C   ALA A 142       2.444  14.924  18.072  1.00 20.88           C  
ATOM   1243  O   ALA A 142       1.517  14.090  18.033  1.00 19.23           O  
ATOM   1244  CB  ALA A 142       4.679  14.414  17.015  1.00 18.96           C  
ATOM   1245  H   ALA A 142       4.440  16.898  16.432  1.00 17.86           H  
ATOM   1246  HA  ALA A 142       2.855  14.590  15.987  1.00 19.59           H  
ATOM   1247  HB1 ALA A 142       5.271  14.527  16.107  1.00 18.96           H  
ATOM   1248  HB2 ALA A 142       5.204  14.877  17.850  1.00 18.96           H  
ATOM   1249  HB3 ALA A 142       4.529  13.354  17.222  1.00 18.96           H  
ATOM   1250  N   ALA A 143       2.658  15.763  19.089  1.00 22.91           N  
ATOM   1251  CA  ALA A 143       1.934  15.742  20.384  1.00 23.48           C  
ATOM   1252  C   ALA A 143       0.460  16.104  20.158  1.00 23.31           C  
ATOM   1253  O   ALA A 143      -0.423  15.394  20.669  1.00 22.81           O  
ATOM   1254  CB  ALA A 143       2.592  16.697  21.350  1.00 23.04           C  
ATOM   1255  H   ALA A 143       3.370  16.469  18.967  1.00 22.91           H  
ATOM   1256  HA  ALA A 143       1.976  14.742  20.815  1.00 23.48           H  
ATOM   1257  HB1 ALA A 143       3.629  16.399  21.507  1.00 23.04           H  
ATOM   1258  HB2 ALA A 143       2.562  17.706  20.940  1.00 23.04           H  
ATOM   1259  HB3 ALA A 143       2.060  16.676  22.301  1.00 23.04           H  
ATOM   1260  N   SER A 144       0.206  17.093  19.304  1.00 22.18           N  
ATOM   1261  CA  SER A 144      -1.172  17.554  18.969  1.00 21.41           C  
ATOM   1262  C   SER A 144      -1.927  16.503  18.142  1.00 21.36           C  
ATOM   1263  O   SER A 144      -3.169  16.606  18.075  1.00 21.90           O  
ATOM   1264  CB  SER A 144      -1.159  18.885  18.271  1.00 21.93           C  
ATOM   1265  OG  SER A 144      -0.649  18.769  16.947  1.00 24.02           O  
ATOM   1266  H   SER A 144       0.987  17.555  18.860  1.00 22.18           H  
ATOM   1267  HA  SER A 144      -1.706  17.685  19.910  1.00 21.41           H  
ATOM   1268  HB2 SER A 144      -0.531  19.575  18.834  1.00 21.93           H  
ATOM   1269  HB3 SER A 144      -2.177  19.273  18.227  1.00 21.93           H  
ATOM   1270  HG  SER A 144       0.246  18.427  17.010  1.00 24.02           H  
ATOM   1271  N   LEU A 145      -1.226  15.543  17.530  1.00 20.11           N  
ATOM   1272  CA  LEU A 145      -1.833  14.519  16.636  1.00 19.78           C  
ATOM   1273  C   LEU A 145      -1.577  13.113  17.177  1.00 20.31           C  
ATOM   1274  O   LEU A 145      -1.824  12.144  16.440  1.00 22.74           O  
ATOM   1275  CB  LEU A 145      -1.247  14.661  15.232  1.00 21.49           C  
ATOM   1276  CG  LEU A 145      -1.567  15.979  14.532  1.00 22.40           C  
ATOM   1277  CD1 LEU A 145      -0.832  16.071  13.211  1.00 22.01           C  
ATOM   1278  CD2 LEU A 145      -3.067  16.139  14.327  1.00 26.74           C  
ATOM   1279  H   LEU A 145      -0.228  15.511  17.683  1.00 20.11           H  
ATOM   1280  HA  LEU A 145      -2.911  14.676  16.596  1.00 19.78           H  
ATOM   1281  HB2 LEU A 145      -1.637  13.849  14.619  1.00 21.49           H  
ATOM   1282  HB3 LEU A 145      -0.163  14.572  15.307  1.00 21.49           H  
ATOM   1283  HG  LEU A 145      -1.228  16.794  15.172  1.00 22.40           H  
ATOM   1284 HD11 LEU A 145       0.241  15.986  13.385  1.00 22.01           H  
ATOM   1285 HD12 LEU A 145      -1.159  15.263  12.556  1.00 22.01           H  
ATOM   1286 HD13 LEU A 145      -1.049  17.030  12.740  1.00 22.01           H  
ATOM   1287 HD21 LEU A 145      -3.434  15.335  13.689  1.00 26.74           H  
ATOM   1288 HD22 LEU A 145      -3.572  16.096  15.292  1.00 26.74           H  
ATOM   1289 HD23 LEU A 145      -3.269  17.100  13.854  1.00 26.74           H  
ATOM   1290  N   SER A 146      -1.158  13.009  18.436  1.00 23.14           N  
ATOM   1291  CA  SER A 146      -0.865  11.705  19.092  1.00 26.27           C  
ATOM   1292  C   SER A 146      -2.152  10.888  19.196  1.00 27.55           C  
ATOM   1293  O   SER A 146      -3.242  11.491  19.117  1.00 22.47           O  
ATOM   1294  CB  SER A 146      -0.258  11.905  20.443  1.00 26.58           C  
ATOM   1295  OG  SER A 146      -1.159  12.621  21.275  1.00 23.60           O  
ATOM   1296  H   SER A 146      -1.033  13.856  18.972  1.00 23.14           H  
ATOM   1297  HA  SER A 146      -0.141  11.162  18.484  1.00 26.27           H  
ATOM   1298  HB2 SER A 146       0.669  12.470  20.343  1.00 26.58           H  
ATOM   1299  HB3 SER A 146      -0.045  10.934  20.891  1.00 26.58           H  
ATOM   1300  HG  SER A 146      -1.328  13.469  20.858  1.00 23.60           H  
ATOM   1301  N   THR A 147      -2.024   9.608  19.546  1.00 29.19           N  
ATOM   1302  CA  THR A 147      -3.178   8.737  19.894  1.00 28.65           C  
ATOM   1303  C   THR A 147      -4.046   9.430  20.948  1.00 27.98           C  
ATOM   1304  O   THR A 147      -5.269   9.539  20.740  1.00 25.52           O  
ATOM   1305  CB  THR A 147      -2.709   7.362  20.372  1.00 29.06           C  
ATOM   1306  OG1 THR A 147      -2.008   6.822  19.252  1.00 28.87           O  
ATOM   1307  CG2 THR A 147      -3.851   6.468  20.801  1.00 31.10           C  
ATOM   1308  H   THR A 147      -1.096   9.210  19.576  1.00 29.19           H  
ATOM   1309  HA  THR A 147      -3.780   8.575  19.000  1.00 28.65           H  
ATOM   1310  HB  THR A 147      -2.085   7.439  21.262  1.00 29.06           H  
ATOM   1311 HG21 THR A 147      -4.380   6.929  21.635  1.00 31.10           H  
ATOM   1312 HG22 THR A 147      -4.538   6.330  19.966  1.00 31.10           H  
ATOM   1313 HG23 THR A 147      -3.458   5.500  21.111  1.00 31.10           H  
ATOM   1314  HG1 THR A 147      -2.622   6.787  18.515  1.00 28.87           H  
ATOM   1315  N   LYS A 148      -3.432   9.920  22.020  1.00 29.88           N  
ATOM   1316  CA  LYS A 148      -4.168  10.513  23.167  1.00 32.05           C  
ATOM   1317  C   LYS A 148      -5.031  11.672  22.661  1.00 32.79           C  
ATOM   1318  O   LYS A 148      -6.217  11.731  23.033  1.00 31.62           O  
ATOM   1319  CB  LYS A 148      -3.191  10.978  24.246  1.00 35.65           C  
ATOM   1320  CG  LYS A 148      -3.825  11.283  25.594  1.00 44.46           C  
ATOM   1321  CD  LYS A 148      -2.793  11.488  26.685  1.00 53.45           C  
ATOM   1322  CE  LYS A 148      -3.366  12.079  27.954  1.00 58.50           C  
ATOM   1323  NZ  LYS A 148      -3.716  13.508  27.778  1.00 62.75           N1+
ATOM   1324  H   LYS A 148      -2.423   9.888  22.057  1.00 29.88           H  
ATOM   1325  HA  LYS A 148      -4.816   9.761  23.617  1.00 32.05           H  
ATOM   1326  HB2 LYS A 148      -2.699  11.883  23.890  1.00 35.65           H  
ATOM   1327  HB3 LYS A 148      -2.448  10.194  24.391  1.00 35.65           H  
ATOM   1328  HG2 LYS A 148      -4.470  10.450  25.874  1.00 44.46           H  
ATOM   1329  HG3 LYS A 148      -4.423  12.190  25.503  1.00 44.46           H  
ATOM   1330  HD2 LYS A 148      -2.022  12.160  26.309  1.00 53.45           H  
ATOM   1331  HD3 LYS A 148      -2.348  10.522  26.925  1.00 53.45           H  
ATOM   1332  HE2 LYS A 148      -2.627  11.991  28.751  1.00 58.50           H  
ATOM   1333  HE3 LYS A 148      -4.264  11.526  28.228  1.00 58.50           H  
ATOM   1334  HZ1 LYS A 148      -2.889  14.028  27.523  1.00 62.75           H  
ATOM   1335  HZ2 LYS A 148      -4.408  13.598  27.048  1.00 62.75           H  
ATOM   1336  HZ3 LYS A 148      -4.090  13.872  28.643  1.00 62.75           H  
ATOM   1337  N   ALA A 149      -4.442  12.576  21.873  1.00 30.34           N  
ATOM   1338  CA  ALA A 149      -5.119  13.758  21.285  1.00 27.83           C  
ATOM   1339  C   ALA A 149      -6.299  13.310  20.409  1.00 24.68           C  
ATOM   1340  O   ALA A 149      -7.387  13.918  20.507  1.00 26.33           O  
ATOM   1341  CB  ALA A 149      -4.123  14.573  20.499  1.00 28.30           C  
ATOM   1342  H   ALA A 149      -3.463  12.445  21.662  1.00 30.34           H  
ATOM   1343  HA  ALA A 149      -5.519  14.386  22.081  1.00 27.83           H  
ATOM   1344  HB1 ALA A 149      -3.319  14.899  21.159  1.00 28.30           H  
ATOM   1345  HB2 ALA A 149      -3.709  13.964  19.695  1.00 28.30           H  
ATOM   1346  HB3 ALA A 149      -4.621  15.445  20.075  1.00 28.30           H  
ATOM   1347  N   LEU A 150      -6.082  12.313  19.550  1.00 20.32           N  
ATOM   1348  CA  LEU A 150      -7.114  11.788  18.616  1.00 21.50           C  
ATOM   1349  C   LEU A 150      -8.297  11.239  19.423  1.00 21.65           C  
ATOM   1350  O   LEU A 150      -9.443  11.489  19.022  1.00 15.99           O  
ATOM   1351  CB  LEU A 150      -6.495  10.704  17.733  1.00 22.62           C  
ATOM   1352  CG  LEU A 150      -5.997  11.167  16.366  1.00 26.09           C  
ATOM   1353  CD1 LEU A 150      -5.337  12.528  16.453  1.00 26.90           C  
ATOM   1354  CD2 LEU A 150      -5.043  10.149  15.757  1.00 27.14           C  
ATOM   1355  H   LEU A 150      -5.165  11.890  19.533  1.00 20.32           H  
ATOM   1356  HA  LEU A 150      -7.480  12.587  17.971  1.00 21.50           H  
ATOM   1357  HB2 LEU A 150      -7.249   9.933  17.571  1.00 22.62           H  
ATOM   1358  HB3 LEU A 150      -5.648  10.277  18.271  1.00 22.62           H  
ATOM   1359  HG  LEU A 150      -6.866  11.254  15.714  1.00 26.09           H  
ATOM   1360 HD11 LEU A 150      -6.044  13.249  16.863  1.00 26.90           H  
ATOM   1361 HD12 LEU A 150      -4.463  12.467  17.102  1.00 26.90           H  
ATOM   1362 HD13 LEU A 150      -5.029  12.847  15.457  1.00 26.90           H  
ATOM   1363 HD21 LEU A 150      -4.165  10.047  16.395  1.00 27.14           H  
ATOM   1364 HD22 LEU A 150      -5.545   9.185  15.673  1.00 27.14           H  
ATOM   1365 HD23 LEU A 150      -4.735  10.486  14.767  1.00 27.14           H  
ATOM   1366  N   GLN A 151      -8.028  10.486  20.496  1.00 24.11           N  
ATOM   1367  CA  GLN A 151      -9.076   9.956  21.412  1.00 24.88           C  
ATOM   1368  C   GLN A 151     -10.042  11.089  21.765  1.00 24.49           C  
ATOM   1369  O   GLN A 151     -11.264  10.854  21.725  1.00 23.72           O  
ATOM   1370  CB  GLN A 151      -8.468   9.354  22.679  1.00 29.24           C  
ATOM   1371  CG  GLN A 151      -7.782   8.019  22.436  1.00 33.86           C  
ATOM   1372  CD  GLN A 151      -7.074   7.489  23.660  1.00 41.98           C  
ATOM   1373  OE1 GLN A 151      -6.824   8.210  24.627  1.00 45.31           O  
ATOM   1374  NE2 GLN A 151      -6.720   6.215  23.612  1.00 39.39           N  
ATOM   1375  H   GLN A 151      -7.063  10.265  20.695  1.00 24.11           H  
ATOM   1376  HA  GLN A 151      -9.612   9.154  20.905  1.00 24.88           H  
ATOM   1377  HB2 GLN A 151      -9.264   9.207  23.409  1.00 29.24           H  
ATOM   1378  HB3 GLN A 151      -7.733  10.054  23.078  1.00 29.24           H  
ATOM   1379  HG2 GLN A 151      -7.050   8.145  21.638  1.00 33.86           H  
ATOM   1380  HG3 GLN A 151      -8.534   7.293  22.128  1.00 33.86           H  
ATOM   1381 HE21 GLN A 151      -6.225   5.799  24.388  1.00 39.39           H  
ATOM   1382 HE22 GLN A 151      -6.945   5.659  22.800  1.00 39.39           H  
ATOM   1383  N   SER A 152      -9.515  12.279  22.061  1.00 22.28           N  
ATOM   1384  CA  SER A 152     -10.335  13.463  22.431  1.00 26.49           C  
ATOM   1385  C   SER A 152     -10.991  14.116  21.205  1.00 27.46           C  
ATOM   1386  O   SER A 152     -12.049  14.752  21.393  1.00 23.38           O  
ATOM   1387  CB  SER A 152      -9.522  14.466  23.177  1.00 29.97           C  
ATOM   1388  OG  SER A 152      -9.065  13.929  24.404  1.00 43.21           O  
ATOM   1389  H   SER A 152      -8.510  12.380  22.032  1.00 22.28           H  
ATOM   1390  HA  SER A 152     -11.132  13.104  23.082  1.00 26.49           H  
ATOM   1391  HB2 SER A 152     -10.135  15.345  23.378  1.00 29.97           H  
ATOM   1392  HB3 SER A 152      -8.663  14.753  22.570  1.00 29.97           H  
ATOM   1393  HG  SER A 152      -9.837  13.685  24.919  1.00 43.21           H  
ATOM   1394  N   TYR A 153     -10.331  14.120  20.041  1.00 20.39           N  
ATOM   1395  CA  TYR A 153     -10.869  14.771  18.814  1.00 20.45           C  
ATOM   1396  C   TYR A 153     -12.046  13.964  18.257  1.00 17.42           C  
ATOM   1397  O   TYR A 153     -12.902  14.565  17.582  1.00 16.68           O  
ATOM   1398  CB  TYR A 153      -9.813  14.954  17.719  1.00 18.92           C  
ATOM   1399  CG  TYR A 153      -8.640  15.823  18.096  1.00 19.54           C  
ATOM   1400  CD1 TYR A 153      -8.713  16.732  19.137  1.00 19.84           C  
ATOM   1401  CD2 TYR A 153      -7.431  15.694  17.439  1.00 19.02           C  
ATOM   1402  CE1 TYR A 153      -7.607  17.467  19.535  1.00 21.41           C  
ATOM   1403  CE2 TYR A 153      -6.325  16.446  17.800  1.00 20.23           C  
ATOM   1404  CZ  TYR A 153      -6.408  17.334  18.855  1.00 22.76           C  
ATOM   1405  OH  TYR A 153      -5.314  18.076  19.210  1.00 24.62           O  
ATOM   1406  H   TYR A 153      -9.432  13.663  19.992  1.00 20.39           H  
ATOM   1407  HA  TYR A 153     -11.201  15.765  19.114  1.00 20.45           H  
ATOM   1408  HB2 TYR A 153     -10.300  15.402  16.853  1.00 18.92           H  
ATOM   1409  HB3 TYR A 153      -9.431  13.969  17.452  1.00 18.92           H  
ATOM   1410  HD1 TYR A 153      -9.653  16.872  19.651  1.00 19.84           H  
ATOM   1411  HD2 TYR A 153      -7.346  14.990  16.624  1.00 19.02           H  
ATOM   1412  HE1 TYR A 153      -7.680  18.143  20.374  1.00 21.41           H  
ATOM   1413  HE2 TYR A 153      -5.398  16.338  17.257  1.00 20.23           H  
ATOM   1414  HH  TYR A 153      -4.530  17.922  18.679  1.00 24.62           H  
ATOM   1415  N   VAL A 154     -12.038  12.640  18.407  1.00 17.64           N  
ATOM   1416  CA  VAL A 154     -12.933  11.757  17.606  1.00 19.27           C  
ATOM   1417  C   VAL A 154     -14.393  12.144  17.851  1.00 20.53           C  
ATOM   1418  O   VAL A 154     -15.162  12.258  16.898  1.00 18.77           O  
ATOM   1419  CB  VAL A 154     -12.670  10.263  17.853  1.00 19.73           C  
ATOM   1420  CG1 VAL A 154     -13.887   9.417  17.505  1.00 21.99           C  
ATOM   1421  CG2 VAL A 154     -11.461   9.800  17.058  1.00 20.53           C  
ATOM   1422  H   VAL A 154     -11.410  12.224  19.080  1.00 17.64           H  
ATOM   1423  HA  VAL A 154     -12.708  11.913  16.551  1.00 19.27           H  
ATOM   1424  HB  VAL A 154     -12.467  10.133  18.916  1.00 19.73           H  
ATOM   1425 HG11 VAL A 154     -14.741   9.748  18.097  1.00 21.99           H  
ATOM   1426 HG12 VAL A 154     -14.115   9.527  16.445  1.00 21.99           H  
ATOM   1427 HG13 VAL A 154     -13.677   8.370  17.724  1.00 21.99           H  
ATOM   1428 HG21 VAL A 154     -11.656   9.927  15.993  1.00 20.53           H  
ATOM   1429 HG22 VAL A 154     -10.591  10.393  17.341  1.00 20.53           H  
ATOM   1430 HG23 VAL A 154     -11.268   8.748  17.269  1.00 20.53           H  
ATOM   1431  N   PRO A 155     -14.829  12.387  19.110  1.00 21.20           N  
ATOM   1432  CA  PRO A 155     -16.209  12.803  19.355  1.00 20.55           C  
ATOM   1433  C   PRO A 155     -16.555  14.119  18.632  1.00 19.55           C  
ATOM   1434  O   PRO A 155     -17.681  14.276  18.183  1.00 15.90           O  
ATOM   1435  CB  PRO A 155     -16.316  12.982  20.877  1.00 23.30           C  
ATOM   1436  CG  PRO A 155     -15.112  12.254  21.465  1.00 22.91           C  
ATOM   1437  CD  PRO A 155     -14.105  12.060  20.347  1.00 22.51           C  
ATOM   1438  HA  PRO A 155     -16.911  12.062  18.973  1.00 20.55           H  
ATOM   1439  HB2 PRO A 155     -17.243  12.543  21.247  1.00 23.30           H  
ATOM   1440  HB3 PRO A 155     -16.285  14.040  21.138  1.00 23.30           H  
ATOM   1441  HG2 PRO A 155     -15.419  11.286  21.861  1.00 22.91           H  
ATOM   1442  HG3 PRO A 155     -14.671  12.850  22.264  1.00 22.91           H  
ATOM   1443  HD2 PRO A 155     -13.254  12.729  20.479  1.00 22.51           H  
ATOM   1444  HD3 PRO A 155     -13.756  11.028  20.323  1.00 22.51           H  
ATOM   1445  N   LEU A 156     -15.569  15.002  18.464  1.00 18.35           N  
ATOM   1446  CA  LEU A 156     -15.761  16.318  17.798  1.00 18.14           C  
ATOM   1447  C   LEU A 156     -15.891  16.103  16.290  1.00 16.57           C  
ATOM   1448  O   LEU A 156     -16.771  16.720  15.689  1.00 15.96           O  
ATOM   1449  CB  LEU A 156     -14.589  17.247  18.105  1.00 20.39           C  
ATOM   1450  CG  LEU A 156     -14.178  17.339  19.569  1.00 22.60           C  
ATOM   1451  CD1 LEU A 156     -12.927  18.190  19.705  1.00 21.90           C  
ATOM   1452  CD2 LEU A 156     -15.315  17.896  20.414  1.00 23.53           C  
ATOM   1453  H   LEU A 156     -14.648  14.766  18.805  1.00 18.35           H  
ATOM   1454  HA  LEU A 156     -16.670  16.785  18.176  1.00 18.14           H  
ATOM   1455  HB2 LEU A 156     -14.860  18.248  17.771  1.00 20.39           H  
ATOM   1456  HB3 LEU A 156     -13.727  16.896  17.538  1.00 20.39           H  
ATOM   1457  HG  LEU A 156     -13.954  16.337  19.935  1.00 22.60           H  
ATOM   1458 HD11 LEU A 156     -12.122  17.749  19.117  1.00 21.90           H  
ATOM   1459 HD12 LEU A 156     -13.132  19.198  19.343  1.00 21.90           H  
ATOM   1460 HD13 LEU A 156     -12.629  18.234  20.753  1.00 21.90           H  
ATOM   1461 HD21 LEU A 156     -15.563  18.901  20.072  1.00 23.53           H  
ATOM   1462 HD22 LEU A 156     -16.189  17.252  20.316  1.00 23.53           H  
ATOM   1463 HD23 LEU A 156     -15.006  17.934  21.459  1.00 23.53           H  
ATOM   1464  N   ILE A 157     -15.009  15.292  15.704  1.00 15.00           N  
ATOM   1465  CA  ILE A 157     -15.089  14.873  14.274  1.00 14.94           C  
ATOM   1466  C   ILE A 157     -16.472  14.260  14.013  1.00 14.90           C  
ATOM   1467  O   ILE A 157     -17.101  14.621  12.997  1.00 13.82           O  
ATOM   1468  CB  ILE A 157     -13.946  13.894  13.928  1.00 14.78           C  
ATOM   1469  CG1 ILE A 157     -12.570  14.536  14.121  1.00 15.21           C  
ATOM   1470  CG2 ILE A 157     -14.116  13.348  12.521  1.00 14.46           C  
ATOM   1471  CD1 ILE A 157     -11.423  13.542  14.146  1.00 16.38           C  
ATOM   1472  H   ILE A 157     -14.243  14.941  16.260  1.00 15.00           H  
ATOM   1473  HA  ILE A 157     -14.966  15.740  13.624  1.00 14.94           H  
ATOM   1474  HB  ILE A 157     -14.003  13.057  14.623  1.00 14.78           H  
ATOM   1475 HG12 ILE A 157     -12.574  15.078  15.067  1.00 15.21           H  
ATOM   1476 HG13 ILE A 157     -12.400  15.235  13.302  1.00 15.21           H  
ATOM   1477 HG21 ILE A 157     -15.084  12.854  12.437  1.00 14.46           H  
ATOM   1478 HG22 ILE A 157     -14.063  14.168  11.804  1.00 14.46           H  
ATOM   1479 HG23 ILE A 157     -13.323  12.630  12.311  1.00 14.46           H  
ATOM   1480 HD11 ILE A 157     -11.575  12.833  14.960  1.00 16.38           H  
ATOM   1481 HD12 ILE A 157     -11.387  13.005  13.198  1.00 16.38           H  
ATOM   1482 HD13 ILE A 157     -10.484  14.074  14.298  1.00 16.38           H  
ATOM   1483  N   VAL A 158     -16.889  13.304  14.849  1.00 14.85           N  
ATOM   1484  CA  VAL A 158     -18.139  12.513  14.650  1.00 15.99           C  
ATOM   1485  C   VAL A 158     -19.342  13.462  14.710  1.00 15.09           C  
ATOM   1486  O   VAL A 158     -20.251  13.344  13.875  1.00 14.38           O  
ATOM   1487  CB  VAL A 158     -18.256  11.373  15.680  1.00 17.21           C  
ATOM   1488  CG1 VAL A 158     -19.664  10.801  15.729  1.00 17.79           C  
ATOM   1489  CG2 VAL A 158     -17.235  10.278  15.414  1.00 16.41           C  
ATOM   1490  H   VAL A 158     -16.325  13.105  15.663  1.00 14.85           H  
ATOM   1491  HA  VAL A 158     -18.112  12.036  13.670  1.00 15.99           H  
ATOM   1492  HB  VAL A 158     -18.041  11.803  16.658  1.00 17.21           H  
ATOM   1493 HG11 VAL A 158     -20.372  11.597  15.958  1.00 17.79           H  
ATOM   1494 HG12 VAL A 158     -19.912  10.362  14.763  1.00 17.79           H  
ATOM   1495 HG13 VAL A 158     -19.718  10.034  16.501  1.00 17.79           H  
ATOM   1496 HG21 VAL A 158     -17.428   9.830  14.439  1.00 16.41           H  
ATOM   1497 HG22 VAL A 158     -16.232  10.706  15.425  1.00 16.41           H  
ATOM   1498 HG23 VAL A 158     -17.313   9.513  16.187  1.00 16.41           H  
ATOM   1499  N   LYS A 159     -19.340  14.402  15.645  1.00 16.85           N  
ATOM   1500  CA  LYS A 159     -20.496  15.311  15.816  1.00 18.95           C  
ATOM   1501  C   LYS A 159     -20.598  16.233  14.596  1.00 18.84           C  
ATOM   1502  O   LYS A 159     -21.722  16.399  14.078  1.00 17.22           O  
ATOM   1503  CB  LYS A 159     -20.398  16.131  17.099  1.00 22.60           C  
ATOM   1504  CG  LYS A 159     -21.584  17.065  17.275  1.00 26.91           C  
ATOM   1505  CD  LYS A 159     -21.755  17.603  18.656  1.00 32.16           C  
ATOM   1506  CE  LYS A 159     -23.173  18.086  18.881  1.00 36.39           C  
ATOM   1507  NZ  LYS A 159     -23.477  19.265  18.036  1.00 40.41           N1+
ATOM   1508  H   LYS A 159     -18.537  14.499  16.250  1.00 16.85           H  
ATOM   1509  HA  LYS A 159     -21.397  14.703  15.898  1.00 18.95           H  
ATOM   1510  HB2 LYS A 159     -19.485  16.725  17.067  1.00 22.60           H  
ATOM   1511  HB3 LYS A 159     -20.358  15.450  17.949  1.00 22.60           H  
ATOM   1512  HG2 LYS A 159     -22.489  16.518  17.009  1.00 26.91           H  
ATOM   1513  HG3 LYS A 159     -21.456  17.908  16.596  1.00 26.91           H  
ATOM   1514  HD2 LYS A 159     -21.068  18.436  18.801  1.00 32.16           H  
ATOM   1515  HD3 LYS A 159     -21.529  16.816  19.375  1.00 32.16           H  
ATOM   1516  HE2 LYS A 159     -23.294  18.359  19.929  1.00 36.39           H  
ATOM   1517  HE3 LYS A 159     -23.866  17.282  18.633  1.00 36.39           H  
ATOM   1518  HZ1 LYS A 159     -22.838  20.014  18.261  1.00 40.41           H  
ATOM   1519  HZ2 LYS A 159     -23.375  19.017  17.062  1.00 40.41           H  
ATOM   1520  HZ3 LYS A 159     -24.425  19.568  18.209  1.00 40.41           H  
ATOM   1521  N   GLU A 160     -19.479  16.791  14.124  1.00 17.54           N  
ATOM   1522  CA  GLU A 160     -19.493  17.695  12.944  1.00 16.81           C  
ATOM   1523  C   GLU A 160     -20.045  16.951  11.730  1.00 14.94           C  
ATOM   1524  O   GLU A 160     -20.844  17.562  11.000  1.00 13.82           O  
ATOM   1525  CB  GLU A 160     -18.108  18.249  12.627  1.00 21.44           C  
ATOM   1526  CG  GLU A 160     -17.629  19.252  13.653  1.00 25.85           C  
ATOM   1527  CD  GLU A 160     -18.099  20.681  13.433  1.00 29.11           C  
ATOM   1528  OE1 GLU A 160     -18.961  20.917  12.544  1.00 28.16           O  
ATOM   1529  OE2 GLU A 160     -17.586  21.559  14.148  1.00 31.88           O1-
ATOM   1530  H   GLU A 160     -18.600  16.593  14.581  1.00 17.54           H  
ATOM   1531  HA  GLU A 160     -20.136  18.541  13.186  1.00 16.81           H  
ATOM   1532  HB2 GLU A 160     -18.143  18.737  11.653  1.00 21.44           H  
ATOM   1533  HB3 GLU A 160     -17.401  17.420  12.593  1.00 21.44           H  
ATOM   1534  HG2 GLU A 160     -16.539  19.251  13.642  1.00 25.85           H  
ATOM   1535  HG3 GLU A 160     -17.983  18.928  14.632  1.00 25.85           H  
ATOM   1536  N   ALA A 161     -19.619  15.704  11.504  1.00 13.33           N  
ATOM   1537  CA  ALA A 161     -20.033  14.903  10.328  1.00 13.98           C  
ATOM   1538  C   ALA A 161     -21.537  14.616  10.433  1.00 14.69           C  
ATOM   1539  O   ALA A 161     -22.252  14.794   9.437  1.00 12.91           O  
ATOM   1540  CB  ALA A 161     -19.226  13.629  10.231  1.00 13.73           C  
ATOM   1541  H   ALA A 161     -18.983  15.287  12.168  1.00 13.33           H  
ATOM   1542  HA  ALA A 161     -19.842  15.464   9.413  1.00 13.98           H  
ATOM   1543  HB1 ALA A 161     -18.168  13.875  10.140  1.00 13.73           H  
ATOM   1544  HB2 ALA A 161     -19.384  13.030  11.128  1.00 13.73           H  
ATOM   1545  HB3 ALA A 161     -19.544  13.063   9.355  1.00 13.73           H  
ATOM   1546  N   GLU A 162     -21.991  14.136  11.592  1.00 17.07           N  
ATOM   1547  CA  GLU A 162     -23.401  13.700  11.790  1.00 17.67           C  
ATOM   1548  C   GLU A 162     -24.330  14.895  11.528  1.00 16.28           C  
ATOM   1549  O   GLU A 162     -25.295  14.746  10.738  1.00 17.59           O  
ATOM   1550  CB  GLU A 162     -23.594  13.101  13.186  1.00 20.12           C  
ATOM   1551  CG  GLU A 162     -23.038  11.691  13.318  1.00 23.60           C  
ATOM   1552  CD  GLU A 162     -23.150  11.061  14.702  1.00 29.46           C  
ATOM   1553  OE1 GLU A 162     -23.369  11.807  15.682  1.00 31.64           O  
ATOM   1554  OE2 GLU A 162     -22.954   9.825  14.804  1.00 32.74           O1-
ATOM   1555  H   GLU A 162     -21.350  14.065  12.369  1.00 17.07           H  
ATOM   1556  HA  GLU A 162     -23.652  12.910  11.083  1.00 17.67           H  
ATOM   1557  HB2 GLU A 162     -24.661  13.074  13.406  1.00 20.12           H  
ATOM   1558  HB3 GLU A 162     -23.089  13.741  13.910  1.00 20.12           H  
ATOM   1559  HG2 GLU A 162     -21.982  11.721  13.049  1.00 23.60           H  
ATOM   1560  HG3 GLU A 162     -23.574  11.053  12.616  1.00 23.60           H  
ATOM   1561  N   ASP A 163     -24.037  16.040  12.146  1.00 14.72           N  
ATOM   1562  CA  ASP A 163     -24.804  17.300  11.971  1.00 16.11           C  
ATOM   1563  C   ASP A 163     -24.781  17.703  10.495  1.00 15.56           C  
ATOM   1564  O   ASP A 163     -25.819  18.148   9.966  1.00 15.16           O  
ATOM   1565  CB  ASP A 163     -24.255  18.406  12.876  1.00 17.49           C  
ATOM   1566  CG  ASP A 163     -24.622  18.185  14.334  1.00 23.81           C  
ATOM   1567  OD1 ASP A 163     -25.324  17.181  14.614  1.00 26.30           O  
ATOM   1568  OD2 ASP A 163     -24.184  18.991  15.182  1.00 31.48           O1-
ATOM   1569  H   ASP A 163     -23.244  16.051  12.772  1.00 14.72           H  
ATOM   1570  HA  ASP A 163     -25.840  17.140  12.269  1.00 16.11           H  
ATOM   1571  HB2 ASP A 163     -24.665  19.362  12.551  1.00 17.49           H  
ATOM   1572  HB3 ASP A 163     -23.169  18.427  12.786  1.00 17.49           H  
ATOM   1573  N   PHE A 164     -23.613  17.637   9.864  1.00 13.88           N  
ATOM   1574  CA  PHE A 164     -23.424  18.095   8.467  1.00 12.94           C  
ATOM   1575  C   PHE A 164     -24.370  17.318   7.544  1.00 11.90           C  
ATOM   1576  O   PHE A 164     -25.056  17.956   6.720  1.00 12.10           O  
ATOM   1577  CB  PHE A 164     -21.961  17.926   8.052  1.00 12.74           C  
ATOM   1578  CG  PHE A 164     -21.653  18.422   6.666  1.00 12.48           C  
ATOM   1579  CD1 PHE A 164     -21.274  19.737   6.455  1.00 13.15           C  
ATOM   1580  CD2 PHE A 164     -21.687  17.561   5.581  1.00 14.08           C  
ATOM   1581  CE1 PHE A 164     -20.954  20.190   5.184  1.00 12.05           C  
ATOM   1582  CE2 PHE A 164     -21.338  18.005   4.315  1.00 13.08           C  
ATOM   1583  CZ  PHE A 164     -20.988  19.321   4.116  1.00 12.75           C  
ATOM   1584  H   PHE A 164     -22.818  17.258  10.359  1.00 13.88           H  
ATOM   1585  HA  PHE A 164     -23.666  19.155   8.388  1.00 12.94           H  
ATOM   1586  HB2 PHE A 164     -21.712  16.866   8.099  1.00 12.74           H  
ATOM   1587  HB3 PHE A 164     -21.339  18.476   8.758  1.00 12.74           H  
ATOM   1588  HD1 PHE A 164     -21.227  20.419   7.291  1.00 13.15           H  
ATOM   1589  HD2 PHE A 164     -21.988  16.534   5.723  1.00 14.08           H  
ATOM   1590  HE1 PHE A 164     -20.678  21.223   5.032  1.00 12.05           H  
ATOM   1591  HE2 PHE A 164     -21.341  17.317   3.483  1.00 13.08           H  
ATOM   1592  HZ  PHE A 164     -20.741  19.671   3.125  1.00 12.75           H  
ATOM   1593  N   PHE A 165     -24.373  15.986   7.627  1.00 10.93           N  
ATOM   1594  CA  PHE A 165     -25.140  15.118   6.691  1.00 11.12           C  
ATOM   1595  C   PHE A 165     -26.621  15.103   7.091  1.00 11.90           C  
ATOM   1596  O   PHE A 165     -27.455  14.810   6.234  1.00 11.38           O  
ATOM   1597  CB  PHE A 165     -24.526  13.721   6.615  1.00 11.72           C  
ATOM   1598  CG  PHE A 165     -23.176  13.715   5.940  1.00 11.25           C  
ATOM   1599  CD1 PHE A 165     -23.038  14.204   4.650  1.00 11.18           C  
ATOM   1600  CD2 PHE A 165     -22.030  13.432   6.658  1.00 12.27           C  
ATOM   1601  CE1 PHE A 165     -21.797  14.262   4.036  1.00 11.78           C  
ATOM   1602  CE2 PHE A 165     -20.789  13.468   6.038  1.00 12.33           C  
ATOM   1603  CZ  PHE A 165     -20.676  13.903   4.736  1.00 11.38           C  
ATOM   1604  H   PHE A 165     -23.831  15.547   8.357  1.00 10.93           H  
ATOM   1605  HA  PHE A 165     -25.082  15.528   5.683  1.00 11.12           H  
ATOM   1606  HB2 PHE A 165     -25.200  13.074   6.053  1.00 11.72           H  
ATOM   1607  HB3 PHE A 165     -24.411  13.335   7.628  1.00 11.72           H  
ATOM   1608  HD1 PHE A 165     -23.912  14.545   4.115  1.00 11.18           H  
ATOM   1609  HD2 PHE A 165     -22.100  13.182   7.706  1.00 12.27           H  
ATOM   1610  HE1 PHE A 165     -21.714  14.589   3.010  1.00 11.78           H  
ATOM   1611  HE2 PHE A 165     -19.908  13.154   6.578  1.00 12.33           H  
ATOM   1612  HZ  PHE A 165     -19.705  13.961   4.268  1.00 11.38           H  
ATOM   1613  N   ALA A 166     -26.936  15.507   8.320  1.00 12.71           N  
ATOM   1614  CA  ALA A 166     -28.320  15.513   8.850  1.00 14.31           C  
ATOM   1615  C   ALA A 166     -29.084  16.672   8.198  1.00 16.36           C  
ATOM   1616  O   ALA A 166     -30.338  16.665   8.224  1.00 15.65           O  
ATOM   1617  CB  ALA A 166     -28.295  15.626  10.353  1.00 13.90           C  
ATOM   1618  H   ALA A 166     -26.192  15.827   8.923  1.00 12.71           H  
ATOM   1619  HA  ALA A 166     -28.830  14.581   8.608  1.00 14.31           H  
ATOM   1620  HB1 ALA A 166     -27.759  14.774  10.773  1.00 13.90           H  
ATOM   1621  HB2 ALA A 166     -27.791  16.549  10.640  1.00 13.90           H  
ATOM   1622  HB3 ALA A 166     -29.316  15.636  10.734  1.00 13.90           H  
ATOM   1623  N   LYS A 167     -28.346  17.621   7.615  1.00 14.30           N  
ATOM   1624  CA  LYS A 167     -28.919  18.818   6.950  1.00 14.85           C  
ATOM   1625  C   LYS A 167     -29.252  18.515   5.493  1.00 14.70           C  
ATOM   1626  O   LYS A 167     -29.973  19.307   4.902  1.00 15.40           O  
ATOM   1627  CB  LYS A 167     -27.956  20.000   7.023  1.00 15.42           C  
ATOM   1628  CG  LYS A 167     -27.710  20.520   8.428  1.00 17.13           C  
ATOM   1629  CD  LYS A 167     -26.681  21.616   8.458  1.00 19.30           C  
ATOM   1630  CE  LYS A 167     -26.559  22.277   9.809  1.00 22.70           C  
ATOM   1631  NZ  LYS A 167     -25.522  21.621  10.629  1.00 25.76           N1+
ATOM   1632  H   LYS A 167     -27.341  17.518   7.627  1.00 14.30           H  
ATOM   1633  HA  LYS A 167     -29.835  19.083   7.477  1.00 14.85           H  
ATOM   1634  HB2 LYS A 167     -28.368  20.813   6.425  1.00 15.42           H  
ATOM   1635  HB3 LYS A 167     -27.000  19.688   6.602  1.00 15.42           H  
ATOM   1636  HG2 LYS A 167     -27.363  19.696   9.051  1.00 17.13           H  
ATOM   1637  HG3 LYS A 167     -28.647  20.908   8.827  1.00 17.13           H  
ATOM   1638  HD2 LYS A 167     -26.959  22.373   7.725  1.00 19.30           H  
ATOM   1639  HD3 LYS A 167     -25.713  21.191   8.191  1.00 19.30           H  
ATOM   1640  HE2 LYS A 167     -27.516  22.211  10.326  1.00 22.70           H  
ATOM   1641  HE3 LYS A 167     -26.293  23.325   9.670  1.00 22.70           H  
ATOM   1642  HZ1 LYS A 167     -25.763  20.649  10.762  1.00 25.76           H  
ATOM   1643  HZ2 LYS A 167     -24.630  21.686  10.159  1.00 25.76           H  
ATOM   1644  HZ3 LYS A 167     -25.464  22.079  11.527  1.00 25.76           H  
ATOM   1645  N   TRP A 168     -28.833  17.365   4.970  1.00 16.03           N  
ATOM   1646  CA  TRP A 168     -29.091  16.984   3.558  1.00 15.87           C  
ATOM   1647  C   TRP A 168     -30.586  16.699   3.363  1.00 17.10           C  
ATOM   1648  O   TRP A 168     -31.248  16.287   4.336  1.00 14.14           O  
ATOM   1649  CB  TRP A 168     -28.218  15.796   3.143  1.00 15.75           C  
ATOM   1650  CG  TRP A 168     -26.808  16.177   2.809  1.00 16.10           C  
ATOM   1651  CD1 TRP A 168     -26.161  17.335   3.136  1.00 16.73           C  
ATOM   1652  CD2 TRP A 168     -25.844  15.362   2.120  1.00 15.90           C  
ATOM   1653  NE1 TRP A 168     -24.872  17.309   2.670  1.00 17.41           N  
ATOM   1654  CE2 TRP A 168     -24.647  16.108   2.051  1.00 16.46           C  
ATOM   1655  CE3 TRP A 168     -25.887  14.093   1.534  1.00 16.23           C  
ATOM   1656  CZ2 TRP A 168     -23.518  15.634   1.387  1.00 17.19           C  
ATOM   1657  CZ3 TRP A 168     -24.763  13.614   0.902  1.00 18.66           C  
ATOM   1658  CH2 TRP A 168     -23.586  14.364   0.858  1.00 17.40           C  
ATOM   1659  H   TRP A 168     -28.318  16.725   5.558  1.00 16.03           H  
ATOM   1660  HA  TRP A 168     -28.819  17.815   2.907  1.00 15.87           H  
ATOM   1661  HB2 TRP A 168     -28.666  15.329   2.266  1.00 15.75           H  
ATOM   1662  HB3 TRP A 168     -28.196  15.080   3.965  1.00 15.75           H  
ATOM   1663  HD1 TRP A 168     -26.602  18.154   3.684  1.00 16.73           H  
ATOM   1664  HE1 TRP A 168     -24.198  18.055   2.767  1.00 17.41           H  
ATOM   1665  HE3 TRP A 168     -26.788  13.499   1.577  1.00 16.23           H  
ATOM   1666  HZ2 TRP A 168     -22.627  16.237   1.291  1.00 17.19           H  
ATOM   1667  HZ3 TRP A 168     -24.791  12.642   0.432  1.00 18.66           H  
ATOM   1668  HH2 TRP A 168     -22.707  13.938   0.398  1.00 17.40           H  
ATOM   1669  N   ASP A 169     -31.076  16.963   2.150  1.00 17.57           N  
ATOM   1670  CA  ASP A 169     -32.448  16.646   1.671  1.00 20.80           C  
ATOM   1671  C   ASP A 169     -32.689  15.137   1.727  1.00 20.62           C  
ATOM   1672  O   ASP A 169     -31.738  14.382   1.989  1.00 19.79           O  
ATOM   1673  CB  ASP A 169     -32.653  17.137   0.236  1.00 21.84           C  
ATOM   1674  CG  ASP A 169     -32.531  18.644   0.099  1.00 24.83           C  
ATOM   1675  OD1 ASP A 169     -32.689  19.339   1.122  1.00 25.48           O  
ATOM   1676  OD2 ASP A 169     -32.268  19.112  -1.026  1.00 29.91           O1-
ATOM   1677  H   ASP A 169     -30.457  17.421   1.496  1.00 17.57           H  
ATOM   1678  HA  ASP A 169     -33.158  17.156   2.322  1.00 20.80           H  
ATOM   1679  HB2 ASP A 169     -33.648  16.838  -0.094  1.00 21.84           H  
ATOM   1680  HB3 ASP A 169     -31.903  16.669  -0.401  1.00 21.84           H  
ATOM   1681  N   LYS A 170     -33.916  14.709   1.441  1.00 20.28           N  
ATOM   1682  CA  LYS A 170     -34.264  13.269   1.431  1.00 20.38           C  
ATOM   1683  C   LYS A 170     -33.574  12.595   0.244  1.00 20.20           C  
ATOM   1684  O   LYS A 170     -33.250  11.406   0.342  1.00 22.43           O  
ATOM   1685  CB  LYS A 170     -35.772  13.052   1.351  1.00 24.05           C  
ATOM   1686  CG  LYS A 170     -36.184  11.614   1.607  1.00 25.74           C  
ATOM   1687  CD  LYS A 170     -37.609  11.475   2.031  1.00 31.41           C  
ATOM   1688  CE  LYS A 170     -38.048  10.032   2.137  1.00 31.94           C  
ATOM   1689  NZ  LYS A 170     -39.463   9.953   2.570  1.00 34.27           N1+
ATOM   1690  H   LYS A 170     -34.632  15.387   1.224  1.00 20.28           H  
ATOM   1691  HA  LYS A 170     -33.920  12.826   2.366  1.00 20.38           H  
ATOM   1692  HB2 LYS A 170     -36.111  13.337   0.355  1.00 24.05           H  
ATOM   1693  HB3 LYS A 170     -36.253  13.688   2.094  1.00 24.05           H  
ATOM   1694  HG2 LYS A 170     -35.548  11.206   2.393  1.00 25.74           H  
ATOM   1695  HG3 LYS A 170     -36.039  11.044   0.689  1.00 25.74           H  
ATOM   1696  HD2 LYS A 170     -38.241  11.979   1.300  1.00 31.41           H  
ATOM   1697  HD3 LYS A 170     -37.731  11.949   3.005  1.00 31.41           H  
ATOM   1698  HE2 LYS A 170     -37.420   9.518   2.865  1.00 31.94           H  
ATOM   1699  HE3 LYS A 170     -37.943   9.552   1.164  1.00 31.94           H  
ATOM   1700  HZ1 LYS A 170     -39.564  10.397   3.472  1.00 34.27           H  
ATOM   1701  HZ2 LYS A 170     -40.048  10.424   1.895  1.00 34.27           H  
ATOM   1702  HZ3 LYS A 170     -39.741   8.984   2.638  1.00 34.27           H  
ATOM   1703  N   SER A 171     -33.426  13.306  -0.866  1.00 17.47           N  
ATOM   1704  CA  SER A 171     -32.717  12.775  -2.055  1.00 19.67           C  
ATOM   1705  C   SER A 171     -32.124  13.960  -2.814  1.00 19.75           C  
ATOM   1706  O   SER A 171     -32.612  15.099  -2.623  1.00 18.57           O  
ATOM   1707  CB  SER A 171     -33.619  11.926  -2.925  1.00 22.21           C  
ATOM   1708  OG  SER A 171     -34.438  12.735  -3.761  1.00 24.80           O  
ATOM   1709  H   SER A 171     -33.809  14.240  -0.902  1.00 17.47           H  
ATOM   1710  HA  SER A 171     -31.916  12.106  -1.740  1.00 19.67           H  
ATOM   1711  HB2 SER A 171     -34.257  11.315  -2.286  1.00 22.21           H  
ATOM   1712  HB3 SER A 171     -33.004  11.278  -3.550  1.00 22.21           H  
ATOM   1713  HG  SER A 171     -34.970  13.296  -3.191  1.00 24.80           H  
ATOM   1714  N   GLY A 172     -31.045  13.728  -3.553  1.00 17.01           N  
ATOM   1715  CA  GLY A 172     -30.488  14.775  -4.417  1.00 17.39           C  
ATOM   1716  C   GLY A 172     -29.167  14.377  -5.026  1.00 16.55           C  
ATOM   1717  O   GLY A 172     -28.829  13.182  -5.018  1.00 14.77           O  
ATOM   1718  H   GLY A 172     -30.603  12.821  -3.520  1.00 17.01           H  
ATOM   1719  HA2 GLY A 172     -30.342  15.677  -3.823  1.00 17.39           H  
ATOM   1720  HA3 GLY A 172     -31.196  14.979  -5.220  1.00 17.39           H  
ATOM   1721  N   THR A 173     -28.521  15.357  -5.643  1.00 17.83           N  
ATOM   1722  CA  THR A 173     -27.189  15.222  -6.270  1.00 19.55           C  
ATOM   1723  C   THR A 173     -26.238  16.230  -5.620  1.00 20.66           C  
ATOM   1724  O   THR A 173     -26.648  17.395  -5.399  1.00 18.81           O  
ATOM   1725  CB  THR A 173     -27.286  15.436  -7.781  1.00 21.88           C  
ATOM   1726  OG1 THR A 173     -28.173  14.450  -8.310  1.00 27.11           O  
ATOM   1727  CG2 THR A 173     -25.943  15.327  -8.464  1.00 24.24           C  
ATOM   1728  H   THR A 173     -28.971  16.260  -5.688  1.00 17.83           H  
ATOM   1729  HA  THR A 173     -26.801  14.216  -6.112  1.00 19.55           H  
ATOM   1730  HB  THR A 173     -27.656  16.444  -7.966  1.00 21.88           H  
ATOM   1731 HG21 THR A 173     -25.262  16.070  -8.048  1.00 24.24           H  
ATOM   1732 HG22 THR A 173     -25.534  14.329  -8.304  1.00 24.24           H  
ATOM   1733 HG23 THR A 173     -26.064  15.503  -9.533  1.00 24.24           H  
ATOM   1734  HG1 THR A 173     -27.797  13.588  -8.118  1.00 27.11           H  
ATOM   1735  N   VAL A 174     -25.022  15.794  -5.302  1.00 17.59           N  
ATOM   1736  CA  VAL A 174     -24.047  16.621  -4.538  1.00 17.07           C  
ATOM   1737  C   VAL A 174     -22.690  16.530  -5.228  1.00 15.61           C  
ATOM   1738  O   VAL A 174     -22.369  15.452  -5.781  1.00 15.06           O  
ATOM   1739  CB  VAL A 174     -23.975  16.176  -3.067  1.00 17.54           C  
ATOM   1740  CG1 VAL A 174     -23.481  14.747  -2.924  1.00 16.65           C  
ATOM   1741  CG2 VAL A 174     -23.126  17.131  -2.239  1.00 19.62           C  
ATOM   1742  H   VAL A 174     -24.749  14.865  -5.590  1.00 17.59           H  
ATOM   1743  HA  VAL A 174     -24.371  17.662  -4.527  1.00 17.07           H  
ATOM   1744  HB  VAL A 174     -24.993  16.206  -2.679  1.00 17.54           H  
ATOM   1745 HG11 VAL A 174     -24.128  14.080  -3.494  1.00 16.65           H  
ATOM   1746 HG12 VAL A 174     -22.461  14.676  -3.302  1.00 16.65           H  
ATOM   1747 HG13 VAL A 174     -23.499  14.460  -1.873  1.00 16.65           H  
ATOM   1748 HG21 VAL A 174     -22.101  17.119  -2.608  1.00 19.62           H  
ATOM   1749 HG22 VAL A 174     -23.530  18.140  -2.321  1.00 19.62           H  
ATOM   1750 HG23 VAL A 174     -23.140  16.818  -1.195  1.00 19.62           H  
ATOM   1751  N   ASP A 175     -21.962  17.646  -5.276  1.00 15.27           N  
ATOM   1752  CA  ASP A 175     -20.514  17.632  -5.617  1.00 13.97           C  
ATOM   1753  C   ASP A 175     -19.752  17.193  -4.373  1.00 12.99           C  
ATOM   1754  O   ASP A 175     -19.674  17.983  -3.419  1.00 11.48           O  
ATOM   1755  CB  ASP A 175     -19.997  18.979  -6.114  1.00 14.19           C  
ATOM   1756  CG  ASP A 175     -18.573  18.873  -6.634  1.00 16.01           C  
ATOM   1757  OD1 ASP A 175     -17.695  18.429  -5.849  1.00 15.97           O  
ATOM   1758  OD2 ASP A 175     -18.382  19.063  -7.851  1.00 15.81           O1-
ATOM   1759  H   ASP A 175     -22.408  18.529  -5.074  1.00 15.27           H  
ATOM   1760  HA  ASP A 175     -20.360  16.939  -6.444  1.00 13.97           H  
ATOM   1761  HB2 ASP A 175     -20.021  19.693  -5.291  1.00 14.19           H  
ATOM   1762  HB3 ASP A 175     -20.642  19.331  -6.919  1.00 14.19           H  
ATOM   1763  N   ILE A 176     -19.358  15.924  -4.319  1.00 12.94           N  
ATOM   1764  CA  ILE A 176     -18.814  15.326  -3.068  1.00 12.76           C  
ATOM   1765  C   ILE A 176     -17.512  16.058  -2.720  1.00 11.81           C  
ATOM   1766  O   ILE A 176     -17.207  16.208  -1.529  1.00 10.62           O  
ATOM   1767  CB  ILE A 176     -18.636  13.803  -3.206  1.00 13.26           C  
ATOM   1768  CG1 ILE A 176     -18.384  13.153  -1.845  1.00 13.93           C  
ATOM   1769  CG2 ILE A 176     -17.556  13.467  -4.220  1.00 15.35           C  
ATOM   1770  CD1 ILE A 176     -19.446  13.471  -0.817  1.00 13.04           C  
ATOM   1771  H   ILE A 176     -19.429  15.351  -5.148  1.00 12.94           H  
ATOM   1772  HA  ILE A 176     -19.516  15.455  -2.245  1.00 12.76           H  
ATOM   1773  HB  ILE A 176     -19.567  13.383  -3.588  1.00 13.26           H  
ATOM   1774 HG12 ILE A 176     -17.423  13.504  -1.468  1.00 13.93           H  
ATOM   1775 HG13 ILE A 176     -18.348  12.072  -1.981  1.00 13.93           H  
ATOM   1776 HG21 ILE A 176     -17.813  13.907  -5.184  1.00 15.35           H  
ATOM   1777 HG22 ILE A 176     -16.601  13.868  -3.880  1.00 15.35           H  
ATOM   1778 HG23 ILE A 176     -17.479  12.385  -4.324  1.00 15.35           H  
ATOM   1779 HD11 ILE A 176     -19.496  14.550  -0.668  1.00 13.04           H  
ATOM   1780 HD12 ILE A 176     -20.412  13.107  -1.168  1.00 13.04           H  
ATOM   1781 HD13 ILE A 176     -19.196  12.985   0.126  1.00 13.04           H  
ATOM   1782  N   ARG A 177     -16.797  16.579  -3.711  1.00 12.65           N  
ATOM   1783  CA  ARG A 177     -15.518  17.264  -3.414  1.00 13.18           C  
ATOM   1784  C   ARG A 177     -15.808  18.599  -2.708  1.00 13.25           C  
ATOM   1785  O   ARG A 177     -15.174  18.872  -1.674  1.00 13.77           O  
ATOM   1786  CB  ARG A 177     -14.676  17.413  -4.676  1.00 14.34           C  
ATOM   1787  CG  ARG A 177     -13.306  17.991  -4.371  1.00 16.08           C  
ATOM   1788  CD  ARG A 177     -12.410  18.024  -5.589  1.00 19.69           C  
ATOM   1789  NE  ARG A 177     -11.150  18.684  -5.262  1.00 20.11           N  
ATOM   1790  CZ  ARG A 177     -10.232  19.042  -6.154  1.00 22.94           C  
ATOM   1791  NH1 ARG A 177     -10.449  18.850  -7.444  1.00 19.64           N  
ATOM   1792  NH2 ARG A 177      -9.100  19.593  -5.750  1.00 23.70           N1+
ATOM   1793  H   ARG A 177     -17.125  16.508  -4.664  1.00 12.65           H  
ATOM   1794  HA  ARG A 177     -14.919  16.661  -2.732  1.00 13.18           H  
ATOM   1795  HB2 ARG A 177     -15.193  18.076  -5.369  1.00 14.34           H  
ATOM   1796  HB3 ARG A 177     -14.552  16.432  -5.136  1.00 14.34           H  
ATOM   1797  HG2 ARG A 177     -12.831  17.380  -3.604  1.00 16.08           H  
ATOM   1798  HG3 ARG A 177     -13.430  19.008  -4.000  1.00 16.08           H  
ATOM   1799  HD2 ARG A 177     -12.908  18.572  -6.389  1.00 19.69           H  
ATOM   1800  HD3 ARG A 177     -12.209  17.004  -5.917  1.00 19.69           H  
ATOM   1801  HE  ARG A 177     -10.962  18.883  -4.290  1.00 20.11           H  
ATOM   1802 HH11 ARG A 177     -11.313  18.429  -7.754  1.00 19.64           H  
ATOM   1803 HH12 ARG A 177      -9.750  19.124  -8.120  1.00 19.64           H  
ATOM   1804 HH21 ARG A 177      -8.402  19.867  -6.427  1.00 23.70           H  
ATOM   1805 HH22 ARG A 177      -8.933  19.740  -4.765  1.00 23.70           H  
ATOM   1806  N   ASP A 178     -16.790  19.364  -3.183  1.00 13.83           N  
ATOM   1807  CA  ASP A 178     -17.210  20.639  -2.534  1.00 14.19           C  
ATOM   1808  C   ASP A 178     -17.749  20.359  -1.126  1.00 12.92           C  
ATOM   1809  O   ASP A 178     -17.397  21.093  -0.201  1.00 11.88           O  
ATOM   1810  CB  ASP A 178     -18.253  21.379  -3.366  1.00 17.39           C  
ATOM   1811  CG  ASP A 178     -17.693  22.010  -4.626  1.00 20.78           C  
ATOM   1812  OD1 ASP A 178     -16.473  22.248  -4.661  1.00 21.41           O  
ATOM   1813  OD2 ASP A 178     -18.477  22.219  -5.574  1.00 21.87           O1-
ATOM   1814  H   ASP A 178     -17.271  19.067  -4.020  1.00 13.83           H  
ATOM   1815  HA  ASP A 178     -16.333  21.282  -2.461  1.00 14.19           H  
ATOM   1816  HB2 ASP A 178     -18.688  22.167  -2.751  1.00 17.39           H  
ATOM   1817  HB3 ASP A 178     -19.030  20.671  -3.652  1.00 17.39           H  
ATOM   1818  N   ALA A 179     -18.612  19.359  -0.961  1.00 13.49           N  
ATOM   1819  CA  ALA A 179     -19.219  19.040   0.352  1.00 11.83           C  
ATOM   1820  C   ALA A 179     -18.119  18.650   1.346  1.00 11.29           C  
ATOM   1821  O   ALA A 179     -18.138  19.175   2.472  1.00  9.72           O  
ATOM   1822  CB  ALA A 179     -20.260  17.963   0.211  1.00 12.11           C  
ATOM   1823  H   ALA A 179     -18.862  18.796  -1.762  1.00 13.49           H  
ATOM   1824  HA  ALA A 179     -19.728  19.922   0.740  1.00 11.83           H  
ATOM   1825  HB1 ALA A 179     -21.036  18.296  -0.478  1.00 12.11           H  
ATOM   1826  HB2 ALA A 179     -19.795  17.056  -0.176  1.00 12.11           H  
ATOM   1827  HB3 ALA A 179     -20.703  17.757   1.185  1.00 12.11           H  
ATOM   1828  N   LEU A 180     -17.240  17.709   0.990  1.00 10.24           N  
ATOM   1829  CA  LEU A 180     -16.218  17.196   1.948  1.00 10.86           C  
ATOM   1830  C   LEU A 180     -15.200  18.298   2.274  1.00 10.54           C  
ATOM   1831  O   LEU A 180     -14.790  18.366   3.436  1.00 10.61           O  
ATOM   1832  CB  LEU A 180     -15.545  15.932   1.407  1.00 10.65           C  
ATOM   1833  CG  LEU A 180     -16.482  14.756   1.141  1.00 11.58           C  
ATOM   1834  CD1 LEU A 180     -15.681  13.487   0.865  1.00 12.83           C  
ATOM   1835  CD2 LEU A 180     -17.454  14.553   2.296  1.00 11.22           C  
ATOM   1836  H   LEU A 180     -17.268  17.337   0.052  1.00 10.24           H  
ATOM   1837  HA  LEU A 180     -16.714  16.916   2.878  1.00 10.86           H  
ATOM   1838  HB2 LEU A 180     -14.799  15.610   2.134  1.00 10.65           H  
ATOM   1839  HB3 LEU A 180     -15.052  16.188   0.469  1.00 10.65           H  
ATOM   1840  HG  LEU A 180     -17.073  14.986   0.254  1.00 11.58           H  
ATOM   1841 HD11 LEU A 180     -15.025  13.650   0.010  1.00 12.83           H  
ATOM   1842 HD12 LEU A 180     -15.082  13.238   1.741  1.00 12.83           H  
ATOM   1843 HD13 LEU A 180     -16.364  12.666   0.647  1.00 12.83           H  
ATOM   1844 HD21 LEU A 180     -16.897  14.320   3.203  1.00 11.22           H  
ATOM   1845 HD22 LEU A 180     -18.032  15.464   2.448  1.00 11.22           H  
ATOM   1846 HD23 LEU A 180     -18.129  13.729   2.063  1.00 11.22           H  
ATOM   1847  N   ALA A 181     -14.873  19.192   1.332  1.00 10.98           N  
ATOM   1848  CA  ALA A 181     -13.989  20.349   1.608  1.00 11.11           C  
ATOM   1849  C   ALA A 181     -14.652  21.235   2.672  1.00 10.93           C  
ATOM   1850  O   ALA A 181     -13.950  21.684   3.593  1.00 10.62           O  
ATOM   1851  CB  ALA A 181     -13.671  21.127   0.350  1.00 11.34           C  
ATOM   1852  H   ALA A 181     -15.242  19.073   0.399  1.00 10.98           H  
ATOM   1853  HA  ALA A 181     -13.034  19.986   1.987  1.00 11.11           H  
ATOM   1854  HB1 ALA A 181     -13.186  20.469  -0.371  1.00 11.34           H  
ATOM   1855  HB2 ALA A 181     -14.594  21.518  -0.078  1.00 11.34           H  
ATOM   1856  HB3 ALA A 181     -13.004  21.954   0.593  1.00 11.34           H  
ATOM   1857  N   GLU A 182     -15.967  21.450   2.578  1.00 12.25           N  
ATOM   1858  CA  GLU A 182     -16.731  22.230   3.591  1.00 12.83           C  
ATOM   1859  C   GLU A 182     -16.652  21.532   4.952  1.00 10.73           C  
ATOM   1860  O   GLU A 182     -16.374  22.208   5.956  1.00 10.29           O  
ATOM   1861  CB  GLU A 182     -18.193  22.404   3.178  1.00 16.79           C  
ATOM   1862  CG  GLU A 182     -18.394  23.332   2.003  1.00 19.63           C  
ATOM   1863  CD  GLU A 182     -19.841  23.451   1.554  1.00 28.82           C  
ATOM   1864  OE1 GLU A 182     -20.736  23.139   2.375  1.00 26.57           O  
ATOM   1865  OE2 GLU A 182     -20.071  23.805   0.374  1.00 35.67           O1-
ATOM   1866  H   GLU A 182     -16.464  21.067   1.786  1.00 12.25           H  
ATOM   1867  HA  GLU A 182     -16.283  23.221   3.662  1.00 12.83           H  
ATOM   1868  HB2 GLU A 182     -18.744  22.804   4.029  1.00 16.79           H  
ATOM   1869  HB3 GLU A 182     -18.593  21.425   2.914  1.00 16.79           H  
ATOM   1870  HG2 GLU A 182     -17.804  22.959   1.166  1.00 19.63           H  
ATOM   1871  HG3 GLU A 182     -18.039  24.324   2.284  1.00 19.63           H  
ATOM   1872  N   LEU A 183     -16.965  20.242   5.018  1.00 10.42           N  
ATOM   1873  CA  LEU A 183     -16.989  19.518   6.317  1.00 10.03           C  
ATOM   1874  C   LEU A 183     -15.578  19.527   6.912  1.00 10.02           C  
ATOM   1875  O   LEU A 183     -15.453  19.670   8.128  1.00 10.57           O  
ATOM   1876  CB  LEU A 183     -17.495  18.089   6.113  1.00 10.24           C  
ATOM   1877  CG  LEU A 183     -17.496  17.221   7.369  1.00 10.40           C  
ATOM   1878  CD1 LEU A 183     -18.205  17.929   8.516  1.00 10.71           C  
ATOM   1879  CD2 LEU A 183     -18.148  15.885   7.078  1.00 11.71           C  
ATOM   1880  H   LEU A 183     -17.191  19.743   4.169  1.00 10.42           H  
ATOM   1881  HA  LEU A 183     -17.669  20.013   7.010  1.00 10.03           H  
ATOM   1882  HB2 LEU A 183     -16.859  17.608   5.370  1.00 10.24           H  
ATOM   1883  HB3 LEU A 183     -18.517  18.142   5.738  1.00 10.24           H  
ATOM   1884  HG  LEU A 183     -16.463  17.046   7.671  1.00 10.40           H  
ATOM   1885 HD11 LEU A 183     -17.707  18.876   8.722  1.00 10.71           H  
ATOM   1886 HD12 LEU A 183     -19.243  18.117   8.241  1.00 10.71           H  
ATOM   1887 HD13 LEU A 183     -18.173  17.301   9.406  1.00 10.71           H  
ATOM   1888 HD21 LEU A 183     -19.183  16.044   6.774  1.00 11.71           H  
ATOM   1889 HD22 LEU A 183     -17.607  15.384   6.275  1.00 11.71           H  
ATOM   1890 HD23 LEU A 183     -18.124  15.266   7.975  1.00 11.71           H  
ATOM   1891  N   ILE A 184     -14.551  19.340   6.085  1.00  9.69           N  
ATOM   1892  CA  ILE A 184     -13.173  19.073   6.587  1.00 10.05           C  
ATOM   1893  C   ILE A 184     -12.570  20.376   7.137  1.00 10.64           C  
ATOM   1894  O   ILE A 184     -11.880  20.309   8.184  1.00 11.20           O  
ATOM   1895  CB  ILE A 184     -12.346  18.387   5.485  1.00 10.46           C  
ATOM   1896  CG1 ILE A 184     -12.724  16.904   5.425  1.00 10.47           C  
ATOM   1897  CG2 ILE A 184     -10.850  18.591   5.682  1.00 10.47           C  
ATOM   1898  CD1 ILE A 184     -12.163  16.168   4.251  1.00 11.51           C  
ATOM   1899  H   ILE A 184     -14.710  19.380   5.088  1.00  9.69           H  
ATOM   1900  HA  ILE A 184     -13.179  18.374   7.423  1.00 10.05           H  
ATOM   1901  HB  ILE A 184     -12.582  18.849   4.526  1.00 10.46           H  
ATOM   1902 HG12 ILE A 184     -13.811  16.831   5.385  1.00 10.47           H  
ATOM   1903 HG13 ILE A 184     -12.361  16.423   6.333  1.00 10.47           H  
ATOM   1904 HG21 ILE A 184     -10.627  19.658   5.690  1.00 10.47           H  
ATOM   1905 HG22 ILE A 184     -10.545  18.149   6.630  1.00 10.47           H  
ATOM   1906 HG23 ILE A 184     -10.308  18.112   4.867  1.00 10.47           H  
ATOM   1907 HD11 ILE A 184     -12.514  16.633   3.329  1.00 11.51           H  
ATOM   1908 HD12 ILE A 184     -11.074  16.205   4.285  1.00 11.51           H  
ATOM   1909 HD13 ILE A 184     -12.492  15.129   4.282  1.00 11.51           H  
ATOM   1910  N   ILE A 185     -12.949  21.538   6.593  1.00  9.86           N  
ATOM   1911  CA  ILE A 185     -12.504  22.852   7.146  1.00 10.98           C  
ATOM   1912  C   ILE A 185     -13.298  23.183   8.425  1.00 12.10           C  
ATOM   1913  O   ILE A 185     -12.667  23.650   9.399  1.00 10.72           O  
ATOM   1914  CB  ILE A 185     -12.535  23.995   6.106  1.00 11.77           C  
ATOM   1915  CG1 ILE A 185     -11.909  25.268   6.679  1.00 12.60           C  
ATOM   1916  CG2 ILE A 185     -13.927  24.284   5.586  1.00 12.33           C  
ATOM   1917  CD1 ILE A 185     -10.501  25.091   7.188  1.00 14.04           C  
ATOM   1918  H   ILE A 185     -13.554  21.526   5.784  1.00  9.86           H  
ATOM   1919  HA  ILE A 185     -11.452  22.758   7.415  1.00 10.98           H  
ATOM   1920  HB  ILE A 185     -11.943  23.653   5.257  1.00 11.77           H  
ATOM   1921 HG12 ILE A 185     -12.530  25.612   7.506  1.00 12.60           H  
ATOM   1922 HG13 ILE A 185     -11.896  26.025   5.895  1.00 12.60           H  
ATOM   1923 HG21 ILE A 185     -14.352  23.375   5.161  1.00 12.33           H  
ATOM   1924 HG22 ILE A 185     -14.556  24.631   6.406  1.00 12.33           H  
ATOM   1925 HG23 ILE A 185     -13.875  25.055   4.817  1.00 12.33           H  
ATOM   1926 HD11 ILE A 185     -10.491  24.337   7.975  1.00 14.04           H  
ATOM   1927 HD12 ILE A 185      -9.856  24.771   6.369  1.00 14.04           H  
ATOM   1928 HD13 ILE A 185     -10.138  26.038   7.588  1.00 14.04           H  
ATOM   1929  N   LEU A 186     -14.586  22.830   8.496  1.00 13.45           N  
ATOM   1930  CA  LEU A 186     -15.384  22.959   9.748  1.00 15.44           C  
ATOM   1931  C   LEU A 186     -14.721  22.127  10.846  1.00 14.74           C  
ATOM   1932  O   LEU A 186     -14.579  22.632  11.974  1.00 15.05           O  
ATOM   1933  CB  LEU A 186     -16.824  22.482   9.533  1.00 16.94           C  
ATOM   1934  CG  LEU A 186     -17.773  23.482   8.880  1.00 20.41           C  
ATOM   1935  CD1 LEU A 186     -19.087  22.800   8.521  1.00 23.37           C  
ATOM   1936  CD2 LEU A 186     -18.023  24.682   9.789  1.00 21.04           C  
ATOM   1937  H   LEU A 186     -15.035  22.462   7.670  1.00 13.45           H  
ATOM   1938  HA  LEU A 186     -15.417  24.009  10.040  1.00 15.44           H  
ATOM   1939  HB2 LEU A 186     -17.236  22.219  10.507  1.00 16.94           H  
ATOM   1940  HB3 LEU A 186     -16.790  21.594   8.901  1.00 16.94           H  
ATOM   1941  HG  LEU A 186     -17.305  23.849   7.967  1.00 20.41           H  
ATOM   1942 HD11 LEU A 186     -18.891  21.966   7.847  1.00 23.37           H  
ATOM   1943 HD12 LEU A 186     -19.564  22.429   9.428  1.00 23.37           H  
ATOM   1944 HD13 LEU A 186     -19.746  23.517   8.031  1.00 23.37           H  
ATOM   1945 HD21 LEU A 186     -18.492  24.346  10.714  1.00 21.04           H  
ATOM   1946 HD22 LEU A 186     -17.075  25.168  10.019  1.00 21.04           H  
ATOM   1947 HD23 LEU A 186     -18.681  25.390   9.284  1.00 21.04           H  
ATOM   1948  N   THR A 187     -14.389  20.874  10.535  1.00 13.70           N  
ATOM   1949  CA  THR A 187     -13.902  19.895  11.538  1.00 14.52           C  
ATOM   1950  C   THR A 187     -12.535  20.374  12.049  1.00 15.72           C  
ATOM   1951  O   THR A 187     -12.299  20.358  13.274  1.00 16.00           O  
ATOM   1952  CB  THR A 187     -13.900  18.480  10.955  1.00 14.70           C  
ATOM   1953  OG1 THR A 187     -15.217  18.217  10.464  1.00 15.42           O  
ATOM   1954  CG2 THR A 187     -13.502  17.444  11.984  1.00 15.23           C  
ATOM   1955  H   THR A 187     -14.473  20.578   9.573  1.00 13.70           H  
ATOM   1956  HA  THR A 187     -14.570  19.839  12.397  1.00 14.52           H  
ATOM   1957  HB  THR A 187     -13.164  18.417  10.154  1.00 14.70           H  
ATOM   1958 HG21 THR A 187     -12.502  17.666  12.355  1.00 15.23           H  
ATOM   1959 HG22 THR A 187     -14.210  17.464  12.813  1.00 15.23           H  
ATOM   1960 HG23 THR A 187     -13.508  16.455  11.525  1.00 15.23           H  
ATOM   1961  HG1 THR A 187     -15.822  18.285  11.206  1.00 15.42           H  
ATOM   1962  N   ALA A 188     -11.690  20.879  11.152  1.00 16.11           N  
ATOM   1963  CA  ALA A 188     -10.311  21.305  11.486  1.00 15.17           C  
ATOM   1964  C   ALA A 188     -10.367  22.587  12.321  1.00 16.35           C  
ATOM   1965  O   ALA A 188      -9.529  22.731  13.240  1.00 14.68           O  
ATOM   1966  CB  ALA A 188      -9.502  21.505  10.229  1.00 16.74           C  
ATOM   1967  H   ALA A 188     -12.005  20.976  10.197  1.00 16.11           H  
ATOM   1968  HA  ALA A 188      -9.820  20.527  12.071  1.00 15.17           H  
ATOM   1969  HB1 ALA A 188      -9.466  20.571   9.668  1.00 16.74           H  
ATOM   1970  HB2 ALA A 188      -9.966  22.279   9.618  1.00 16.74           H  
ATOM   1971  HB3 ALA A 188      -8.489  21.809  10.493  1.00 16.74           H  
ATOM   1972  N   SER A 189     -11.281  23.504  11.996  1.00 16.20           N  
ATOM   1973  CA  SER A 189     -11.489  24.745  12.791  1.00 20.41           C  
ATOM   1974  C   SER A 189     -11.759  24.366  14.254  1.00 20.80           C  
ATOM   1975  O   SER A 189     -11.116  24.963  15.140  1.00 24.23           O  
ATOM   1976  CB  SER A 189     -12.562  25.643  12.222  1.00 19.58           C  
ATOM   1977  OG  SER A 189     -13.863  25.215  12.589  1.00 25.75           O  
ATOM   1978  H   SER A 189     -11.854  23.350  11.179  1.00 16.20           H  
ATOM   1979  HA  SER A 189     -10.577  25.339  12.740  1.00 20.41           H  
ATOM   1980  HB2 SER A 189     -12.484  25.639  11.135  1.00 19.58           H  
ATOM   1981  HB3 SER A 189     -12.407  26.656  12.594  1.00 19.58           H  
ATOM   1982  HG  SER A 189     -13.981  24.323  12.254  1.00 25.75           H  
ATOM   1983  N   ARG A 190     -12.505  23.286  14.487  1.00 20.38           N  
ATOM   1984  CA  ARG A 190     -12.816  22.820  15.871  1.00 21.67           C  
ATOM   1985  C   ARG A 190     -11.564  22.187  16.489  1.00 21.32           C  
ATOM   1986  O   ARG A 190     -11.152  22.645  17.572  1.00 20.50           O  
ATOM   1987  CB  ARG A 190     -14.000  21.849  15.906  1.00 21.29           C  
ATOM   1988  CG  ARG A 190     -14.344  21.340  17.303  1.00 23.78           C  
ATOM   1989  CD  ARG A 190     -14.513  22.447  18.338  1.00 26.41           C  
ATOM   1990  NE  ARG A 190     -14.620  21.976  19.718  1.00 27.58           N  
ATOM   1991  CZ  ARG A 190     -13.590  21.786  20.546  1.00 31.49           C  
ATOM   1992  NH1 ARG A 190     -12.346  21.988  20.142  1.00 34.29           N  
ATOM   1993  NH2 ARG A 190     -13.805  21.400  21.791  1.00 31.55           N1+
ATOM   1994  H   ARG A 190     -12.872  22.766  13.702  1.00 20.38           H  
ATOM   1995  HA  ARG A 190     -13.113  23.686  16.462  1.00 21.67           H  
ATOM   1996  HB2 ARG A 190     -13.758  20.991  15.278  1.00 21.29           H  
ATOM   1997  HB3 ARG A 190     -14.874  22.360  15.502  1.00 21.29           H  
ATOM   1998  HG2 ARG A 190     -13.543  20.679  17.635  1.00 23.78           H  
ATOM   1999  HG3 ARG A 190     -15.277  20.779  17.244  1.00 23.78           H  
ATOM   2000  HD2 ARG A 190     -15.419  23.003  18.097  1.00 26.41           H  
ATOM   2001  HD3 ARG A 190     -13.651  23.110  18.271  1.00 26.41           H  
ATOM   2002  HE  ARG A 190     -15.545  21.779  20.072  1.00 27.58           H  
ATOM   2003 HH11 ARG A 190     -12.165  22.283  19.193  1.00 34.29           H  
ATOM   2004 HH12 ARG A 190     -11.578  21.847  20.782  1.00 34.29           H  
ATOM   2005 HH21 ARG A 190     -13.026  21.263  22.419  1.00 31.55           H  
ATOM   2006 HH22 ARG A 190     -14.748  21.242  22.115  1.00 31.55           H  
ATOM   2007  N   CYS A 191     -11.032  21.129  15.870  1.00 20.25           N  
ATOM   2008  CA  CYS A 191      -9.979  20.259  16.469  1.00 19.82           C  
ATOM   2009  C   CYS A 191      -8.642  21.008  16.560  1.00 20.14           C  
ATOM   2010  O   CYS A 191      -7.914  20.816  17.552  1.00 17.80           O  
ATOM   2011  CB  CYS A 191      -9.773  18.989  15.658  1.00 20.35           C  
ATOM   2012  SG  CYS A 191     -11.232  17.927  15.591  1.00 22.69           S  
ATOM   2013  H   CYS A 191     -11.362  20.905  14.942  1.00 20.25           H  
ATOM   2014  HA  CYS A 191     -10.322  19.990  17.468  1.00 19.82           H  
ATOM   2015  HB2 CYS A 191      -8.956  18.423  16.106  1.00 20.35           H  
ATOM   2016  HB3 CYS A 191      -9.505  19.270  14.640  1.00 20.35           H  
ATOM   2017  HG  CYS A 191     -11.579  17.569  16.830  1.00 22.69           H  
ATOM   2018  N   LEU A 192      -8.280  21.773  15.532  1.00 19.35           N  
ATOM   2019  CA  LEU A 192      -6.990  22.511  15.514  1.00 22.50           C  
ATOM   2020  C   LEU A 192      -7.140  23.807  16.315  1.00 23.04           C  
ATOM   2021  O   LEU A 192      -6.212  24.149  17.069  1.00 19.73           O  
ATOM   2022  CB  LEU A 192      -6.564  22.793  14.071  1.00 24.00           C  
ATOM   2023  CG  LEU A 192      -5.864  21.643  13.350  1.00 29.39           C  
ATOM   2024  CD1 LEU A 192      -6.656  20.350  13.455  1.00 29.70           C  
ATOM   2025  CD2 LEU A 192      -5.620  22.005  11.893  1.00 33.56           C  
ATOM   2026  H   LEU A 192      -8.901  21.854  14.740  1.00 19.35           H  
ATOM   2027  HA  LEU A 192      -6.210  21.905  15.976  1.00 22.50           H  
ATOM   2028  HB2 LEU A 192      -5.883  23.644  14.083  1.00 24.00           H  
ATOM   2029  HB3 LEU A 192      -7.458  23.050  13.502  1.00 24.00           H  
ATOM   2030  HG  LEU A 192      -4.904  21.478  13.839  1.00 29.39           H  
ATOM   2031 HD11 LEU A 192      -6.801  20.097  14.505  1.00 29.70           H  
ATOM   2032 HD12 LEU A 192      -7.626  20.478  12.975  1.00 29.70           H  
ATOM   2033 HD13 LEU A 192      -6.109  19.548  12.960  1.00 29.70           H  
ATOM   2034 HD21 LEU A 192      -6.575  22.172  11.395  1.00 33.56           H  
ATOM   2035 HD22 LEU A 192      -5.019  22.913  11.840  1.00 33.56           H  
ATOM   2036 HD23 LEU A 192      -5.091  21.190  11.400  1.00 33.56           H  
ATOM   2037  N   MET A 193      -8.197  24.574  16.055  1.00 19.49           N  
ATOM   2038  CA  MET A 193      -8.226  26.014  16.414  1.00 22.73           C  
ATOM   2039  C   MET A 193      -9.042  26.230  17.692  1.00 23.50           C  
ATOM   2040  O   MET A 193      -8.840  27.277  18.349  1.00 25.15           O  
ATOM   2041  CB  MET A 193      -8.810  26.850  15.278  1.00 23.24           C  
ATOM   2042  CG  MET A 193      -8.126  26.593  13.963  1.00 25.16           C  
ATOM   2043  SD  MET A 193      -8.606  27.793  12.713  1.00 27.77           S  
ATOM   2044  CE  MET A 193      -7.243  27.605  11.568  1.00 28.46           C  
ATOM   2045  H   MET A 193      -9.001  24.165  15.601  1.00 19.49           H  
ATOM   2046  HA  MET A 193      -7.199  26.337  16.588  1.00 22.73           H  
ATOM   2047  HB2 MET A 193      -8.701  27.905  15.529  1.00 23.24           H  
ATOM   2048  HB3 MET A 193      -9.868  26.609  15.175  1.00 23.24           H  
ATOM   2049  HG2 MET A 193      -8.394  25.595  13.615  1.00 25.16           H  
ATOM   2050  HG3 MET A 193      -7.047  26.649  14.110  1.00 25.16           H  
ATOM   2051  HE1 MET A 193      -6.307  27.842  12.075  1.00 28.46           H  
ATOM   2052  HE2 MET A 193      -7.211  26.577  11.207  1.00 28.46           H  
ATOM   2053  HE3 MET A 193      -7.381  28.282  10.725  1.00 28.46           H  
ATOM   2054  N   GLY A 194      -9.935  25.293  18.014  1.00 22.14           N  
ATOM   2055  CA  GLY A 194     -10.677  25.276  19.288  1.00 25.84           C  
ATOM   2056  C   GLY A 194     -12.079  25.852  19.157  1.00 25.13           C  
ATOM   2057  O   GLY A 194     -12.416  26.434  18.103  1.00 19.45           O  
ATOM   2058  H   GLY A 194     -10.113  24.554  17.348  1.00 22.14           H  
ATOM   2059  HA2 GLY A 194     -10.125  25.864  20.021  1.00 25.84           H  
ATOM   2060  HA3 GLY A 194     -10.754  24.245  19.633  1.00 25.84           H  
ATOM   2061  N   LYS A 195     -12.841  25.757  20.244  1.00 27.18           N  
ATOM   2062  CA  LYS A 195     -14.311  25.967  20.280  1.00 29.97           C  
ATOM   2063  C   LYS A 195     -14.615  27.452  20.043  1.00 27.43           C  
ATOM   2064  O   LYS A 195     -15.593  27.745  19.333  1.00 27.42           O  
ATOM   2065  CB  LYS A 195     -14.839  25.450  21.622  1.00 37.38           C  
ATOM   2066  CG  LYS A 195     -16.331  25.628  21.866  1.00 44.40           C  
ATOM   2067  CD  LYS A 195     -16.718  25.421  23.316  1.00 49.70           C  
ATOM   2068  CE  LYS A 195     -16.706  23.965  23.734  1.00 55.39           C  
ATOM   2069  NZ  LYS A 195     -18.006  23.310  23.454  1.00 63.73           N1+
ATOM   2070  H   LYS A 195     -12.383  25.524  21.114  1.00 27.18           H  
ATOM   2071  HA  LYS A 195     -14.817  25.413  19.490  1.00 29.97           H  
ATOM   2072  HB2 LYS A 195     -14.307  25.976  22.415  1.00 37.38           H  
ATOM   2073  HB3 LYS A 195     -14.617  24.384  21.680  1.00 37.38           H  
ATOM   2074  HG2 LYS A 195     -16.872  24.906  21.255  1.00 44.40           H  
ATOM   2075  HG3 LYS A 195     -16.614  26.638  21.571  1.00 44.40           H  
ATOM   2076  HD2 LYS A 195     -17.723  25.817  23.466  1.00 49.70           H  
ATOM   2077  HD3 LYS A 195     -16.014  25.968  23.944  1.00 49.70           H  
ATOM   2078  HE2 LYS A 195     -16.502  23.905  24.803  1.00 55.39           H  
ATOM   2079  HE3 LYS A 195     -15.921  23.445  23.184  1.00 55.39           H  
ATOM   2080  HZ1 LYS A 195     -18.739  23.786  23.960  1.00 63.73           H  
ATOM   2081  HZ2 LYS A 195     -18.198  23.353  22.463  1.00 63.73           H  
ATOM   2082  HZ3 LYS A 195     -17.967  22.344  23.748  1.00 63.73           H  
ATOM   2083  N   GLU A 196     -13.776  28.354  20.557  1.00 25.51           N  
ATOM   2084  CA  GLU A 196     -13.989  29.823  20.434  1.00 27.78           C  
ATOM   2085  C   GLU A 196     -14.082  30.179  18.948  1.00 29.19           C  
ATOM   2086  O   GLU A 196     -15.103  30.774  18.536  1.00 27.52           O  
ATOM   2087  CB  GLU A 196     -12.863  30.624  21.090  1.00 31.50           C  
ATOM   2088  CG  GLU A 196     -12.694  30.352  22.576  1.00 35.28           C  
ATOM   2089  CD  GLU A 196     -11.634  29.317  22.922  1.00 37.50           C  
ATOM   2090  OE1 GLU A 196     -11.604  28.251  22.263  1.00 36.28           O  
ATOM   2091  OE2 GLU A 196     -10.827  29.586  23.832  1.00 37.24           O1-
ATOM   2092  H   GLU A 196     -12.959  28.025  21.052  1.00 25.51           H  
ATOM   2093  HA  GLU A 196     -14.912  30.083  20.952  1.00 27.78           H  
ATOM   2094  HB2 GLU A 196     -13.075  31.685  20.958  1.00 31.50           H  
ATOM   2095  HB3 GLU A 196     -11.928  30.375  20.588  1.00 31.50           H  
ATOM   2096  HG2 GLU A 196     -13.649  30.002  22.967  1.00 35.28           H  
ATOM   2097  HG3 GLU A 196     -12.424  31.289  23.063  1.00 35.28           H  
ATOM   2098  N   ILE A 197     -13.088  29.753  18.161  1.00 24.98           N  
ATOM   2099  CA  ILE A 197     -12.994  30.075  16.708  1.00 23.46           C  
ATOM   2100  C   ILE A 197     -14.074  29.308  15.939  1.00 20.53           C  
ATOM   2101  O   ILE A 197     -14.745  29.948  15.116  1.00 19.29           O  
ATOM   2102  CB  ILE A 197     -11.583  29.813  16.156  1.00 27.30           C  
ATOM   2103  CG1 ILE A 197     -10.660  30.987  16.486  1.00 29.82           C  
ATOM   2104  CG2 ILE A 197     -11.631  29.528  14.660  1.00 28.32           C  
ATOM   2105  CD1 ILE A 197      -9.208  30.726  16.213  1.00 36.87           C  
ATOM   2106  H   ILE A 197     -12.363  29.183  18.573  1.00 24.98           H  
ATOM   2107  HA  ILE A 197     -13.174  31.141  16.572  1.00 23.46           H  
ATOM   2108  HB  ILE A 197     -11.174  28.925  16.638  1.00 27.30           H  
ATOM   2109 HG12 ILE A 197     -10.772  31.222  17.545  1.00 29.82           H  
ATOM   2110 HG13 ILE A 197     -10.971  31.844  15.889  1.00 29.82           H  
ATOM   2111 HG21 ILE A 197     -12.268  28.663  14.475  1.00 28.32           H  
ATOM   2112 HG22 ILE A 197     -12.036  30.395  14.138  1.00 28.32           H  
ATOM   2113 HG23 ILE A 197     -10.624  29.322  14.297  1.00 28.32           H  
ATOM   2114 HD11 ILE A 197      -8.876  29.871  16.801  1.00 36.87           H  
ATOM   2115 HD12 ILE A 197      -9.070  30.513  15.153  1.00 36.87           H  
ATOM   2116 HD13 ILE A 197      -8.623  31.604  16.486  1.00 36.87           H  
ATOM   2117  N   ARG A 198     -14.286  28.021  16.233  1.00 20.52           N  
ATOM   2118  CA  ARG A 198     -15.298  27.202  15.505  1.00 20.09           C  
ATOM   2119  C   ARG A 198     -16.667  27.886  15.651  1.00 21.66           C  
ATOM   2120  O   ARG A 198     -17.422  27.957  14.664  1.00 19.84           O  
ATOM   2121  CB  ARG A 198     -15.321  25.762  16.026  1.00 21.45           C  
ATOM   2122  CG  ARG A 198     -16.498  24.924  15.548  1.00 20.54           C  
ATOM   2123  CD  ARG A 198     -16.526  24.751  14.042  1.00 20.01           C  
ATOM   2124  NE  ARG A 198     -17.707  24.012  13.627  1.00 20.56           N  
ATOM   2125  CZ  ARG A 198     -18.879  24.561  13.313  1.00 22.43           C  
ATOM   2126  NH1 ARG A 198     -19.040  25.872  13.353  1.00 21.33           N  
ATOM   2127  NH2 ARG A 198     -19.889  23.794  12.948  1.00 23.60           N1+
ATOM   2128  H   ARG A 198     -13.745  27.591  16.970  1.00 20.52           H  
ATOM   2129  HA  ARG A 198     -15.038  27.140  14.448  1.00 20.09           H  
ATOM   2130  HB2 ARG A 198     -15.351  25.797  17.115  1.00 21.45           H  
ATOM   2131  HB3 ARG A 198     -14.403  25.271  15.703  1.00 21.45           H  
ATOM   2132  HG2 ARG A 198     -17.422  25.412  15.859  1.00 20.54           H  
ATOM   2133  HG3 ARG A 198     -16.434  23.939  16.010  1.00 20.54           H  
ATOM   2134  HD2 ARG A 198     -15.636  24.206  13.729  1.00 20.01           H  
ATOM   2135  HD3 ARG A 198     -16.536  25.733  13.570  1.00 20.01           H  
ATOM   2136  HE  ARG A 198     -17.633  23.006  13.573  1.00 20.56           H  
ATOM   2137 HH11 ARG A 198     -18.273  26.467  13.631  1.00 21.33           H  
ATOM   2138 HH12 ARG A 198     -19.930  26.279  13.105  1.00 21.33           H  
ATOM   2139 HH21 ARG A 198     -20.776  24.210  12.702  1.00 23.60           H  
ATOM   2140 HH22 ARG A 198     -19.775  22.791  12.915  1.00 23.60           H  
ATOM   2141  N   GLU A 199     -16.991  28.354  16.856  1.00 24.19           N  
ATOM   2142  CA  GLU A 199     -18.392  28.679  17.241  1.00 24.77           C  
ATOM   2143  C   GLU A 199     -18.658  30.164  16.991  1.00 22.69           C  
ATOM   2144  O   GLU A 199     -19.833  30.523  16.829  1.00 23.95           O  
ATOM   2145  CB  GLU A 199     -18.663  28.263  18.687  1.00 26.65           C  
ATOM   2146  CG  GLU A 199     -18.782  26.757  18.832  1.00 31.23           C  
ATOM   2147  CD  GLU A 199     -19.215  26.266  20.199  1.00 36.95           C  
ATOM   2148  OE1 GLU A 199     -19.532  27.113  21.054  1.00 44.37           O  
ATOM   2149  OE2 GLU A 199     -19.220  25.034  20.405  1.00 43.33           O1-
ATOM   2150  H   GLU A 199     -16.257  28.494  17.535  1.00 24.19           H  
ATOM   2151  HA  GLU A 199     -19.088  28.112  16.623  1.00 24.77           H  
ATOM   2152  HB2 GLU A 199     -19.594  28.723  19.017  1.00 26.65           H  
ATOM   2153  HB3 GLU A 199     -17.843  28.613  19.314  1.00 26.65           H  
ATOM   2154  HG2 GLU A 199     -17.808  26.320  18.611  1.00 31.23           H  
ATOM   2155  HG3 GLU A 199     -19.512  26.406  18.102  1.00 31.23           H  
ATOM   2156  N   ASN A 200     -17.614  30.985  16.880  1.00 21.75           N  
ATOM   2157  CA  ASN A 200     -17.783  32.460  16.816  1.00 22.07           C  
ATOM   2158  C   ASN A 200     -17.171  33.053  15.549  1.00 23.30           C  
ATOM   2159  O   ASN A 200     -17.590  34.166  15.197  1.00 23.54           O  
ATOM   2160  CB  ASN A 200     -17.212  33.157  18.048  1.00 25.77           C  
ATOM   2161  CG  ASN A 200     -17.946  32.747  19.302  1.00 26.71           C  
ATOM   2162  OD1 ASN A 200     -19.095  33.128  19.489  1.00 31.11           O  
ATOM   2163  ND2 ASN A 200     -17.353  31.851  20.073  1.00 28.30           N  
ATOM   2164  H   ASN A 200     -16.684  30.594  16.838  1.00 21.75           H  
ATOM   2165  HA  ASN A 200     -18.858  32.639  16.791  1.00 22.07           H  
ATOM   2166  HB2 ASN A 200     -17.304  34.236  17.920  1.00 25.77           H  
ATOM   2167  HB3 ASN A 200     -16.160  32.891  18.150  1.00 25.77           H  
ATOM   2168 HD21 ASN A 200     -16.403  31.568  19.879  1.00 28.30           H  
ATOM   2169 HD22 ASN A 200     -17.850  31.450  20.856  1.00 28.30           H  
ATOM   2170  N   LEU A 201     -16.090  32.474  15.021  1.00 21.37           N  
ATOM   2171  CA  LEU A 201     -15.267  33.164  13.993  1.00 21.36           C  
ATOM   2172  C   LEU A 201     -15.034  32.265  12.779  1.00 22.02           C  
ATOM   2173  O   LEU A 201     -14.082  32.542  12.029  1.00 20.99           O  
ATOM   2174  CB  LEU A 201     -13.932  33.572  14.614  1.00 22.31           C  
ATOM   2175  CG  LEU A 201     -14.034  34.625  15.711  1.00 24.64           C  
ATOM   2176  CD1 LEU A 201     -12.788  34.616  16.576  1.00 28.45           C  
ATOM   2177  CD2 LEU A 201     -14.279  35.999  15.106  1.00 26.35           C  
ATOM   2178  H   LEU A 201     -15.826  31.548  15.326  1.00 21.37           H  
ATOM   2179  HA  LEU A 201     -15.801  34.050  13.650  1.00 21.36           H  
ATOM   2180  HB2 LEU A 201     -13.296  33.968  13.822  1.00 22.31           H  
ATOM   2181  HB3 LEU A 201     -13.470  32.682  15.040  1.00 22.31           H  
ATOM   2182  HG  LEU A 201     -14.883  34.384  16.350  1.00 24.64           H  
ATOM   2183 HD11 LEU A 201     -12.660  33.628  17.019  1.00 28.45           H  
ATOM   2184 HD12 LEU A 201     -11.919  34.854  15.963  1.00 28.45           H  
ATOM   2185 HD13 LEU A 201     -12.890  35.359  17.367  1.00 28.45           H  
ATOM   2186 HD21 LEU A 201     -13.442  36.266  14.460  1.00 26.35           H  
ATOM   2187 HD22 LEU A 201     -15.198  35.980  14.520  1.00 26.35           H  
ATOM   2188 HD23 LEU A 201     -14.372  36.736  15.904  1.00 26.35           H  
ATOM   2189  N   PHE A 202     -15.824  31.207  12.610  1.00 19.52           N  
ATOM   2190  CA  PHE A 202     -15.552  30.205  11.555  1.00 18.25           C  
ATOM   2191  C   PHE A 202     -15.447  30.931  10.216  1.00 17.85           C  
ATOM   2192  O   PHE A 202     -14.513  30.674   9.429  1.00 15.91           O  
ATOM   2193  CB  PHE A 202     -16.622  29.122  11.473  1.00 18.49           C  
ATOM   2194  CG  PHE A 202     -16.399  28.221  10.290  1.00 18.77           C  
ATOM   2195  CD1 PHE A 202     -15.280  27.403  10.243  1.00 18.21           C  
ATOM   2196  CD2 PHE A 202     -17.135  28.392   9.129  1.00 18.16           C  
ATOM   2197  CE1 PHE A 202     -15.020  26.630   9.125  1.00 19.91           C  
ATOM   2198  CE2 PHE A 202     -16.860  27.635   8.001  1.00 18.82           C  
ATOM   2199  CZ  PHE A 202     -15.806  26.754   8.003  1.00 20.18           C  
ATOM   2200  H   PHE A 202     -16.625  31.086  13.213  1.00 19.52           H  
ATOM   2201  HA  PHE A 202     -14.619  29.700  11.804  1.00 18.25           H  
ATOM   2202  HB2 PHE A 202     -17.599  29.595  11.379  1.00 18.49           H  
ATOM   2203  HB3 PHE A 202     -16.593  28.525  12.384  1.00 18.49           H  
ATOM   2204  HD1 PHE A 202     -14.606  27.369  11.086  1.00 18.21           H  
ATOM   2205  HD2 PHE A 202     -17.931  29.122   9.103  1.00 18.16           H  
ATOM   2206  HE1 PHE A 202     -14.199  25.928   9.133  1.00 19.91           H  
ATOM   2207  HE2 PHE A 202     -17.475  27.738   7.119  1.00 18.82           H  
ATOM   2208  HZ  PHE A 202     -15.595  26.160   7.126  1.00 20.18           H  
ATOM   2209  N   THR A 203     -16.426  31.779   9.917  1.00 17.84           N  
ATOM   2210  CA  THR A 203     -16.553  32.366   8.561  1.00 18.90           C  
ATOM   2211  C   THR A 203     -15.327  33.252   8.311  1.00 20.07           C  
ATOM   2212  O   THR A 203     -14.747  33.193   7.203  1.00 17.54           O  
ATOM   2213  CB  THR A 203     -17.854  33.155   8.397  1.00 21.47           C  
ATOM   2214  OG1 THR A 203     -18.933  32.233   8.536  1.00 22.38           O  
ATOM   2215  CG2 THR A 203     -17.926  33.852   7.057  1.00 22.14           C  
ATOM   2216  H   THR A 203     -17.098  32.029  10.629  1.00 17.84           H  
ATOM   2217  HA  THR A 203     -16.593  31.566   7.822  1.00 18.90           H  
ATOM   2218  HB  THR A 203     -17.905  33.936   9.156  1.00 21.47           H  
ATOM   2219 HG21 THR A 203     -17.088  34.543   6.961  1.00 22.14           H  
ATOM   2220 HG22 THR A 203     -17.879  33.111   6.259  1.00 22.14           H  
ATOM   2221 HG23 THR A 203     -18.863  34.404   6.985  1.00 22.14           H  
ATOM   2222  HG1 THR A 203     -18.840  31.571   7.847  1.00 22.38           H  
ATOM   2223  N   GLU A 204     -14.935  34.011   9.333  1.00 20.37           N  
ATOM   2224  CA  GLU A 204     -13.751  34.904   9.307  1.00 22.25           C  
ATOM   2225  C   GLU A 204     -12.495  34.067   9.056  1.00 18.52           C  
ATOM   2226  O   GLU A 204     -11.697  34.482   8.214  1.00 16.03           O  
ATOM   2227  CB  GLU A 204     -13.629  35.690  10.613  1.00 25.04           C  
ATOM   2228  CG  GLU A 204     -14.652  36.806  10.744  1.00 29.38           C  
ATOM   2229  CD  GLU A 204     -16.022  36.386  11.260  1.00 32.37           C  
ATOM   2230  OE1 GLU A 204     -16.224  35.183  11.532  1.00 29.73           O  
ATOM   2231  OE2 GLU A 204     -16.884  37.275  11.402  1.00 39.85           O1-
ATOM   2232  H   GLU A 204     -15.480  33.976  10.182  1.00 20.37           H  
ATOM   2233  HA  GLU A 204     -13.868  35.628   8.501  1.00 22.25           H  
ATOM   2234  HB2 GLU A 204     -12.632  36.128  10.661  1.00 25.04           H  
ATOM   2235  HB3 GLU A 204     -13.763  34.999  11.446  1.00 25.04           H  
ATOM   2236  HG2 GLU A 204     -14.787  37.254   9.760  1.00 29.38           H  
ATOM   2237  HG3 GLU A 204     -14.249  37.551  11.430  1.00 29.38           H  
ATOM   2238  N   VAL A 205     -12.277  32.997   9.827  1.00 19.26           N  
ATOM   2239  CA  VAL A 205     -11.006  32.212   9.752  1.00 18.81           C  
ATOM   2240  C   VAL A 205     -10.968  31.443   8.422  1.00 16.73           C  
ATOM   2241  O   VAL A 205      -9.901  31.441   7.791  1.00 17.50           O  
ATOM   2242  CB  VAL A 205     -10.795  31.295  10.972  1.00 20.20           C  
ATOM   2243  CG1 VAL A 205     -11.591  30.008  10.875  1.00 21.99           C  
ATOM   2244  CG2 VAL A 205      -9.317  30.991  11.179  1.00 22.68           C  
ATOM   2245  H   VAL A 205     -12.992  32.710  10.480  1.00 19.26           H  
ATOM   2246  HA  VAL A 205     -10.167  32.908   9.781  1.00 18.81           H  
ATOM   2247  HB  VAL A 205     -11.167  31.841  11.839  1.00 20.20           H  
ATOM   2248 HG11 VAL A 205     -12.649  30.243  10.755  1.00 21.99           H  
ATOM   2249 HG12 VAL A 205     -11.247  29.432  10.016  1.00 21.99           H  
ATOM   2250 HG13 VAL A 205     -11.450  29.424  11.784  1.00 21.99           H  
ATOM   2251 HG21 VAL A 205      -8.934  30.445  10.317  1.00 22.68           H  
ATOM   2252 HG22 VAL A 205      -8.766  31.925  11.291  1.00 22.68           H  
ATOM   2253 HG23 VAL A 205      -9.193  30.386  12.077  1.00 22.68           H  
ATOM   2254  N   ALA A 206     -12.119  30.985   7.913  1.00 16.21           N  
ATOM   2255  CA  ALA A 206     -12.224  30.208   6.651  1.00 16.29           C  
ATOM   2256  C   ALA A 206     -11.873  31.128   5.479  1.00 16.84           C  
ATOM   2257  O   ALA A 206     -11.184  30.697   4.535  1.00 17.70           O  
ATOM   2258  CB  ALA A 206     -13.611  29.629   6.491  1.00 17.45           C  
ATOM   2259  H   ALA A 206     -12.971  31.180   8.420  1.00 16.21           H  
ATOM   2260  HA  ALA A 206     -11.526  29.371   6.676  1.00 16.29           H  
ATOM   2261  HB1 ALA A 206     -13.830  28.972   7.333  1.00 17.45           H  
ATOM   2262  HB2 ALA A 206     -14.341  30.438   6.462  1.00 17.45           H  
ATOM   2263  HB3 ALA A 206     -13.662  29.059   5.563  1.00 17.45           H  
ATOM   2264  N   LYS A 207     -12.240  32.400   5.594  1.00 17.43           N  
ATOM   2265  CA  LYS A 207     -11.969  33.411   4.542  1.00 18.67           C  
ATOM   2266  C   LYS A 207     -10.470  33.742   4.515  1.00 16.40           C  
ATOM   2267  O   LYS A 207      -9.894  33.904   3.411  1.00 14.88           O  
ATOM   2268  CB  LYS A 207     -12.801  34.663   4.815  1.00 22.35           C  
ATOM   2269  CG  LYS A 207     -12.552  35.800   3.842  1.00 26.00           C  
ATOM   2270  CD  LYS A 207     -12.704  35.380   2.404  1.00 30.67           C  
ATOM   2271  CE  LYS A 207     -12.749  36.565   1.469  1.00 34.81           C  
ATOM   2272  NZ  LYS A 207     -12.556  36.155   0.059  1.00 42.57           N1+
ATOM   2273  H   LYS A 207     -12.723  32.691   6.432  1.00 17.43           H  
ATOM   2274  HA  LYS A 207     -12.248  33.014   3.566  1.00 18.67           H  
ATOM   2275  HB2 LYS A 207     -12.568  35.016   5.820  1.00 22.35           H  
ATOM   2276  HB3 LYS A 207     -13.855  34.391   4.761  1.00 22.35           H  
ATOM   2277  HG2 LYS A 207     -11.538  36.171   3.991  1.00 26.00           H  
ATOM   2278  HG3 LYS A 207     -13.265  36.598   4.049  1.00 26.00           H  
ATOM   2279  HD2 LYS A 207     -13.629  34.814   2.299  1.00 30.67           H  
ATOM   2280  HD3 LYS A 207     -11.859  34.748   2.131  1.00 30.67           H  
ATOM   2281  HE2 LYS A 207     -11.959  37.264   1.745  1.00 34.81           H  
ATOM   2282  HE3 LYS A 207     -13.718  37.055   1.565  1.00 34.81           H  
ATOM   2283  HZ1 LYS A 207     -11.660  35.700  -0.040  1.00 42.57           H  
ATOM   2284  HZ2 LYS A 207     -13.290  35.515  -0.209  1.00 42.57           H  
ATOM   2285  HZ3 LYS A 207     -12.587  36.971  -0.536  1.00 42.57           H  
ATOM   2286  N   LEU A 208      -9.855  33.884   5.686  1.00 15.03           N  
ATOM   2287  CA  LEU A 208      -8.394  34.142   5.781  1.00 14.88           C  
ATOM   2288  C   LEU A 208      -7.641  32.976   5.125  1.00 15.46           C  
ATOM   2289  O   LEU A 208      -6.767  33.243   4.270  1.00 14.42           O  
ATOM   2290  CB  LEU A 208      -8.019  34.321   7.253  1.00 15.80           C  
ATOM   2291  CG  LEU A 208      -8.560  35.592   7.909  1.00 16.10           C  
ATOM   2292  CD1 LEU A 208      -8.087  35.695   9.347  1.00 18.70           C  
ATOM   2293  CD2 LEU A 208      -8.155  36.833   7.126  1.00 15.93           C  
ATOM   2294  H   LEU A 208     -10.397  33.814   6.536  1.00 15.03           H  
ATOM   2295  HA  LEU A 208      -8.118  35.055   5.254  1.00 14.88           H  
ATOM   2296  HB2 LEU A 208      -6.932  34.340   7.325  1.00 15.80           H  
ATOM   2297  HB3 LEU A 208      -8.404  33.465   7.806  1.00 15.80           H  
ATOM   2298  HG  LEU A 208      -9.648  35.531   7.904  1.00 16.10           H  
ATOM   2299 HD11 LEU A 208      -8.412  34.814   9.900  1.00 18.70           H  
ATOM   2300 HD12 LEU A 208      -6.999  35.757   9.368  1.00 18.70           H  
ATOM   2301 HD13 LEU A 208      -8.510  36.589   9.806  1.00 18.70           H  
ATOM   2302 HD21 LEU A 208      -7.068  36.918   7.116  1.00 15.93           H  
ATOM   2303 HD22 LEU A 208      -8.523  36.753   6.103  1.00 15.93           H  
ATOM   2304 HD23 LEU A 208      -8.584  37.717   7.599  1.00 15.93           H  
ATOM   2305  N   TYR A 209      -8.002  31.736   5.469  1.00 15.07           N  
ATOM   2306  CA  TYR A 209      -7.402  30.506   4.894  1.00 15.20           C  
ATOM   2307  C   TYR A 209      -7.586  30.534   3.374  1.00 15.37           C  
ATOM   2308  O   TYR A 209      -6.626  30.242   2.627  1.00 15.54           O  
ATOM   2309  CB  TYR A 209      -7.998  29.241   5.521  1.00 16.30           C  
ATOM   2310  CG  TYR A 209      -7.625  27.961   4.811  1.00 17.39           C  
ATOM   2311  CD1 TYR A 209      -6.305  27.666   4.508  1.00 16.67           C  
ATOM   2312  CD2 TYR A 209      -8.597  27.083   4.363  1.00 19.74           C  
ATOM   2313  CE1 TYR A 209      -5.960  26.525   3.801  1.00 17.33           C  
ATOM   2314  CE2 TYR A 209      -8.271  25.948   3.638  1.00 20.10           C  
ATOM   2315  CZ  TYR A 209      -6.947  25.671   3.346  1.00 19.05           C  
ATOM   2316  OH  TYR A 209      -6.614  24.541   2.652  1.00 22.13           O  
ATOM   2317  H   TYR A 209      -8.728  31.629   6.163  1.00 15.07           H  
ATOM   2318  HA  TYR A 209      -6.337  30.481   5.123  1.00 15.20           H  
ATOM   2319  HB2 TYR A 209      -9.084  29.334   5.510  1.00 16.30           H  
ATOM   2320  HB3 TYR A 209      -7.649  29.174   6.552  1.00 16.30           H  
ATOM   2321  HD1 TYR A 209      -5.527  28.342   4.831  1.00 16.67           H  
ATOM   2322  HD2 TYR A 209      -9.634  27.288   4.584  1.00 19.74           H  
ATOM   2323  HE1 TYR A 209      -4.921  26.303   3.606  1.00 17.33           H  
ATOM   2324  HE2 TYR A 209      -9.050  25.280   3.301  1.00 20.10           H  
ATOM   2325  HH  TYR A 209      -7.356  23.986   2.400  1.00 22.13           H  
ATOM   2326  N   GLN A 210      -8.796  30.854   2.914  1.00 15.26           N  
ATOM   2327  CA  GLN A 210      -9.096  30.884   1.462  1.00 15.04           C  
ATOM   2328  C   GLN A 210      -8.111  31.838   0.780  1.00 13.23           C  
ATOM   2329  O   GLN A 210      -7.603  31.506  -0.290  1.00 12.62           O  
ATOM   2330  CB  GLN A 210     -10.555  31.262   1.218  1.00 17.95           C  
ATOM   2331  CG  GLN A 210     -10.881  31.472  -0.251  1.00 21.33           C  
ATOM   2332  CD  GLN A 210     -12.275  32.014  -0.460  1.00 25.44           C  
ATOM   2333  OE1 GLN A 210     -13.169  31.825   0.361  1.00 28.07           O  
ATOM   2334  NE2 GLN A 210     -12.452  32.758  -1.539  1.00 30.13           N  
ATOM   2335  H   GLN A 210      -9.528  31.082   3.572  1.00 15.26           H  
ATOM   2336  HA  GLN A 210      -8.968  29.893   1.026  1.00 15.04           H  
ATOM   2337  HB2 GLN A 210     -10.768  32.186   1.756  1.00 17.95           H  
ATOM   2338  HB3 GLN A 210     -11.189  30.463   1.603  1.00 17.95           H  
ATOM   2339  HG2 GLN A 210     -10.796  30.516  -0.768  1.00 21.33           H  
ATOM   2340  HG3 GLN A 210     -10.164  32.178  -0.671  1.00 21.33           H  
ATOM   2341 HE21 GLN A 210     -11.692  32.890  -2.191  1.00 30.13           H  
ATOM   2342 HE22 GLN A 210     -13.347  33.194  -1.711  1.00 30.13           H  
ATOM   2343  N   THR A 211      -7.784  32.955   1.419  1.00 12.46           N  
ATOM   2344  CA  THR A 211      -6.889  33.985   0.833  1.00 13.38           C  
ATOM   2345  C   THR A 211      -5.443  33.465   0.803  1.00 11.56           C  
ATOM   2346  O   THR A 211      -4.751  33.720  -0.188  1.00  9.73           O  
ATOM   2347  CB  THR A 211      -6.999  35.300   1.606  1.00 14.88           C  
ATOM   2348  OG1 THR A 211      -8.335  35.788   1.515  1.00 15.01           O  
ATOM   2349  CG2 THR A 211      -6.049  36.346   1.079  1.00 15.88           C  
ATOM   2350  H   THR A 211      -8.160  33.111   2.343  1.00 12.46           H  
ATOM   2351  HA  THR A 211      -7.199  34.185  -0.193  1.00 13.38           H  
ATOM   2352  HB  THR A 211      -6.733  35.101   2.644  1.00 14.88           H  
ATOM   2353 HG21 THR A 211      -5.027  35.973   1.143  1.00 15.88           H  
ATOM   2354 HG22 THR A 211      -6.291  36.566   0.039  1.00 15.88           H  
ATOM   2355 HG23 THR A 211      -6.142  37.254   1.674  1.00 15.88           H  
ATOM   2356  HG1 THR A 211      -8.523  35.948   0.587  1.00 15.01           H  
ATOM   2357  N   LEU A 212      -5.030  32.679   1.801  1.00 12.21           N  
ATOM   2358  CA  LEU A 212      -3.678  32.056   1.813  1.00 12.24           C  
ATOM   2359  C   LEU A 212      -3.617  31.034   0.676  1.00 12.64           C  
ATOM   2360  O   LEU A 212      -2.624  31.029  -0.084  1.00 12.31           O  
ATOM   2361  CB  LEU A 212      -3.427  31.390   3.168  1.00 13.23           C  
ATOM   2362  CG  LEU A 212      -3.409  32.335   4.365  1.00 12.90           C  
ATOM   2363  CD1 LEU A 212      -3.195  31.563   5.655  1.00 13.13           C  
ATOM   2364  CD2 LEU A 212      -2.339  33.393   4.186  1.00 14.87           C  
ATOM   2365  H   LEU A 212      -5.656  32.501   2.573  1.00 12.21           H  
ATOM   2366  HA  LEU A 212      -2.904  32.809   1.666  1.00 12.24           H  
ATOM   2367  HB2 LEU A 212      -2.461  30.886   3.122  1.00 13.23           H  
ATOM   2368  HB3 LEU A 212      -4.214  30.653   3.332  1.00 13.23           H  
ATOM   2369  HG  LEU A 212      -4.377  32.833   4.427  1.00 12.90           H  
ATOM   2370 HD11 LEU A 212      -3.990  30.827   5.774  1.00 13.13           H  
ATOM   2371 HD12 LEU A 212      -2.232  31.054   5.619  1.00 13.13           H  
ATOM   2372 HD13 LEU A 212      -3.210  32.253   6.498  1.00 13.13           H  
ATOM   2373 HD21 LEU A 212      -1.362  32.914   4.122  1.00 14.87           H  
ATOM   2374 HD22 LEU A 212      -2.531  33.952   3.270  1.00 14.87           H  
ATOM   2375 HD23 LEU A 212      -2.355  34.074   5.037  1.00 14.87           H  
ATOM   2376  N   ASP A 213      -4.677  30.246   0.533  1.00 13.85           N  
ATOM   2377  CA  ASP A 213      -4.806  29.214  -0.526  1.00 17.13           C  
ATOM   2378  C   ASP A 213      -4.685  29.895  -1.893  1.00 15.62           C  
ATOM   2379  O   ASP A 213      -3.963  29.375  -2.751  1.00 14.27           O  
ATOM   2380  CB  ASP A 213      -6.125  28.461  -0.381  1.00 20.35           C  
ATOM   2381  CG  ASP A 213      -6.025  26.997  -0.746  1.00 24.60           C  
ATOM   2382  OD1 ASP A 213      -4.908  26.435  -0.633  1.00 22.42           O  
ATOM   2383  OD2 ASP A 213      -7.066  26.435  -1.130  1.00 31.48           O1-
ATOM   2384  H   ASP A 213      -5.441  30.356   1.184  1.00 13.85           H  
ATOM   2385  HA  ASP A 213      -4.009  28.477  -0.430  1.00 17.13           H  
ATOM   2386  HB2 ASP A 213      -6.863  28.929  -1.032  1.00 20.35           H  
ATOM   2387  HB3 ASP A 213      -6.454  28.537   0.655  1.00 20.35           H  
ATOM   2388  N   GLU A 214      -5.351  31.036  -2.070  1.00 16.38           N  
ATOM   2389  CA  GLU A 214      -5.389  31.781  -3.361  1.00 17.46           C  
ATOM   2390  C   GLU A 214      -4.039  32.465  -3.609  1.00 16.79           C  
ATOM   2391  O   GLU A 214      -3.764  32.819  -4.766  1.00 15.45           O  
ATOM   2392  CB  GLU A 214      -6.515  32.816  -3.362  1.00 19.68           C  
ATOM   2393  CG  GLU A 214      -7.901  32.199  -3.448  1.00 24.15           C  
ATOM   2394  CD  GLU A 214      -9.057  33.159  -3.217  1.00 27.40           C  
ATOM   2395  OE1 GLU A 214      -8.810  34.286  -2.753  1.00 32.06           O  
ATOM   2396  OE2 GLU A 214     -10.212  32.749  -3.439  1.00 39.15           O1-
ATOM   2397  H   GLU A 214      -5.859  31.418  -1.285  1.00 16.38           H  
ATOM   2398  HA  GLU A 214      -5.583  31.070  -4.164  1.00 17.46           H  
ATOM   2399  HB2 GLU A 214      -6.377  33.476  -4.218  1.00 19.68           H  
ATOM   2400  HB3 GLU A 214      -6.452  33.397  -2.442  1.00 19.68           H  
ATOM   2401  HG2 GLU A 214      -7.965  31.409  -2.699  1.00 24.15           H  
ATOM   2402  HG3 GLU A 214      -8.016  31.767  -4.442  1.00 24.15           H  
ATOM   2403  N   GLY A 215      -3.215  32.625  -2.567  1.00 14.71           N  
ATOM   2404  CA  GLY A 215      -1.877  33.236  -2.680  1.00 14.42           C  
ATOM   2405  C   GLY A 215      -0.833  32.288  -3.258  1.00 14.41           C  
ATOM   2406  O   GLY A 215       0.259  32.778  -3.625  1.00 13.01           O  
ATOM   2407  H   GLY A 215      -3.524  32.312  -1.658  1.00 14.71           H  
ATOM   2408  HA2 GLY A 215      -1.552  33.546  -1.687  1.00 14.42           H  
ATOM   2409  HA3 GLY A 215      -1.948  34.110  -3.328  1.00 14.42           H  
ATOM   2410  N   LEU A 216      -1.074  30.975  -3.185  1.00 13.97           N  
ATOM   2411  CA  LEU A 216      -0.124  29.938  -3.666  1.00 13.17           C  
ATOM   2412  C   LEU A 216      -0.385  29.714  -5.156  1.00 13.90           C  
ATOM   2413  O   LEU A 216      -1.376  29.058  -5.495  1.00 11.91           O  
ATOM   2414  CB  LEU A 216      -0.304  28.653  -2.854  1.00 12.97           C  
ATOM   2415  CG  LEU A 216       0.555  27.460  -3.270  1.00 12.23           C  
ATOM   2416  CD1 LEU A 216       2.011  27.854  -3.480  1.00 12.59           C  
ATOM   2417  CD2 LEU A 216       0.445  26.352  -2.234  1.00 13.09           C  
ATOM   2418  H   LEU A 216      -1.949  30.671  -2.781  1.00 13.97           H  
ATOM   2419  HA  LEU A 216       0.909  30.259  -3.532  1.00 13.17           H  
ATOM   2420  HB2 LEU A 216      -1.349  28.353  -2.935  1.00 12.97           H  
ATOM   2421  HB3 LEU A 216      -0.071  28.883  -1.814  1.00 12.97           H  
ATOM   2422  HG  LEU A 216       0.178  27.096  -4.226  1.00 12.23           H  
ATOM   2423 HD11 LEU A 216       2.070  28.635  -4.238  1.00 12.59           H  
ATOM   2424 HD12 LEU A 216       2.426  28.225  -2.543  1.00 12.59           H  
ATOM   2425 HD13 LEU A 216       2.579  26.984  -3.809  1.00 12.59           H  
ATOM   2426 HD21 LEU A 216       0.821  26.712  -1.276  1.00 13.09           H  
ATOM   2427 HD22 LEU A 216      -0.599  26.057  -2.127  1.00 13.09           H  
ATOM   2428 HD23 LEU A 216       1.034  25.494  -2.556  1.00 13.09           H  
ATOM   2429  N   LEU A 217       0.393  30.377  -6.005  1.00 13.30           N  
ATOM   2430  CA  LEU A 217       0.295  30.248  -7.479  1.00 14.85           C  
ATOM   2431  C   LEU A 217       1.478  29.435  -7.967  1.00 14.25           C  
ATOM   2432  O   LEU A 217       2.462  29.306  -7.247  1.00 13.49           O  
ATOM   2433  CB  LEU A 217       0.329  31.634  -8.123  1.00 15.73           C  
ATOM   2434  CG  LEU A 217      -0.683  32.645  -7.599  1.00 17.70           C  
ATOM   2435  CD1 LEU A 217      -0.436  33.998  -8.243  1.00 20.77           C  
ATOM   2436  CD2 LEU A 217      -2.098  32.181  -7.859  1.00 19.67           C  
ATOM   2437  H   LEU A 217       1.089  31.003  -5.626  1.00 13.30           H  
ATOM   2438  HA  LEU A 217      -0.639  29.756  -7.749  1.00 14.85           H  
ATOM   2439  HB2 LEU A 217       0.151  31.509  -9.191  1.00 15.73           H  
ATOM   2440  HB3 LEU A 217       1.325  32.049  -7.967  1.00 15.73           H  
ATOM   2441  HG  LEU A 217      -0.558  32.736  -6.520  1.00 17.70           H  
ATOM   2442 HD11 LEU A 217       0.578  34.328  -8.018  1.00 20.77           H  
ATOM   2443 HD12 LEU A 217      -0.560  33.914  -9.323  1.00 20.77           H  
ATOM   2444 HD13 LEU A 217      -1.149  34.723  -7.851  1.00 20.77           H  
ATOM   2445 HD21 LEU A 217      -2.256  32.079  -8.933  1.00 19.67           H  
ATOM   2446 HD22 LEU A 217      -2.259  31.217  -7.375  1.00 19.67           H  
ATOM   2447 HD23 LEU A 217      -2.800  32.911  -7.456  1.00 19.67           H  
ATOM   2448  N   PRO A 218       1.485  29.027  -9.254  1.00 14.98           N  
ATOM   2449  CA  PRO A 218       2.666  28.400  -9.838  1.00 15.62           C  
ATOM   2450  C   PRO A 218       3.927  29.251  -9.640  1.00 16.22           C  
ATOM   2451  O   PRO A 218       4.929  28.719  -9.218  1.00 14.04           O  
ATOM   2452  CB  PRO A 218       2.290  28.274 -11.320  1.00 16.74           C  
ATOM   2453  CG  PRO A 218       0.789  28.086 -11.287  1.00 16.40           C  
ATOM   2454  CD  PRO A 218       0.316  28.968 -10.147  1.00 16.57           C  
ATOM   2455  HA  PRO A 218       2.912  27.444  -9.375  1.00 15.62           H  
ATOM   2456  HB2 PRO A 218       2.781  27.414 -11.775  1.00 16.74           H  
ATOM   2457  HB3 PRO A 218       2.558  29.177 -11.868  1.00 16.74           H  
ATOM   2458  HG2 PRO A 218       0.536  27.043 -11.097  1.00 16.40           H  
ATOM   2459  HG3 PRO A 218       0.341  28.402 -12.229  1.00 16.40           H  
ATOM   2460  HD2 PRO A 218       0.050  29.962 -10.507  1.00 16.57           H  
ATOM   2461  HD3 PRO A 218      -0.540  28.524  -9.640  1.00 16.57           H  
ATOM   2462  N   ILE A 219       3.830  30.561  -9.878  1.00 14.10           N  
ATOM   2463  CA  ILE A 219       4.998  31.486  -9.785  1.00 13.37           C  
ATOM   2464  C   ILE A 219       5.519  31.524  -8.338  1.00 12.56           C  
ATOM   2465  O   ILE A 219       6.743  31.727  -8.146  1.00 12.13           O  
ATOM   2466  CB  ILE A 219       4.627  32.887 -10.297  1.00 13.90           C  
ATOM   2467  CG1 ILE A 219       5.879  33.736 -10.512  1.00 14.49           C  
ATOM   2468  CG2 ILE A 219       3.633  33.571  -9.371  1.00 13.50           C  
ATOM   2469  CD1 ILE A 219       6.710  33.305 -11.692  1.00 14.62           C  
ATOM   2470  H   ILE A 219       2.930  30.942 -10.131  1.00 14.10           H  
ATOM   2471  HA  ILE A 219       5.800  31.115 -10.423  1.00 13.37           H  
ATOM   2472  HB  ILE A 219       4.136  32.774 -11.263  1.00 13.90           H  
ATOM   2473 HG12 ILE A 219       6.496  33.672  -9.616  1.00 14.49           H  
ATOM   2474 HG13 ILE A 219       5.571  34.770 -10.668  1.00 14.49           H  
ATOM   2475 HG21 ILE A 219       2.739  32.955  -9.279  1.00 13.50           H  
ATOM   2476 HG22 ILE A 219       4.085  33.705  -8.388  1.00 13.50           H  
ATOM   2477 HG23 ILE A 219       3.363  34.544  -9.782  1.00 13.50           H  
ATOM   2478 HD11 ILE A 219       7.028  32.272 -11.554  1.00 14.62           H  
ATOM   2479 HD12 ILE A 219       6.116  33.384 -12.603  1.00 14.62           H  
ATOM   2480 HD13 ILE A 219       7.587  33.948 -11.773  1.00 14.62           H  
ATOM   2481  N   SER A 220       4.635  31.289  -7.372  1.00 11.24           N  
ATOM   2482  CA  SER A 220       4.916  31.302  -5.913  1.00 11.85           C  
ATOM   2483  C   SER A 220       5.994  30.287  -5.530  1.00 11.77           C  
ATOM   2484  O   SER A 220       6.674  30.546  -4.526  1.00 12.29           O  
ATOM   2485  CB  SER A 220       3.662  31.090  -5.120  1.00 12.10           C  
ATOM   2486  OG  SER A 220       2.669  32.018  -5.530  1.00 12.56           O  
ATOM   2487  H   SER A 220       3.688  31.083  -7.656  1.00 11.24           H  
ATOM   2488  HA  SER A 220       5.306  32.290  -5.667  1.00 11.85           H  
ATOM   2489  HB2 SER A 220       3.875  31.233  -4.061  1.00 12.10           H  
ATOM   2490  HB3 SER A 220       3.298  30.076  -5.283  1.00 12.10           H  
ATOM   2491  HG  SER A 220       3.015  32.900  -5.376  1.00 12.56           H  
ATOM   2492  N   VAL A 221       6.152  29.176  -6.257  1.00 11.50           N  
ATOM   2493  CA  VAL A 221       7.107  28.116  -5.819  1.00 12.50           C  
ATOM   2494  C   VAL A 221       8.510  28.469  -6.329  1.00 13.46           C  
ATOM   2495  O   VAL A 221       9.483  27.965  -5.750  1.00 13.02           O  
ATOM   2496  CB  VAL A 221       6.669  26.698  -6.226  1.00 12.88           C  
ATOM   2497  CG1 VAL A 221       5.318  26.353  -5.625  1.00 15.61           C  
ATOM   2498  CG2 VAL A 221       6.683  26.496  -7.731  1.00 13.38           C  
ATOM   2499  H   VAL A 221       5.622  29.053  -7.108  1.00 11.50           H  
ATOM   2500  HA  VAL A 221       7.119  28.093  -4.729  1.00 12.50           H  
ATOM   2501  HB  VAL A 221       7.405  26.005  -5.818  1.00 12.88           H  
ATOM   2502 HG11 VAL A 221       5.367  26.451  -4.541  1.00 15.61           H  
ATOM   2503 HG12 VAL A 221       4.562  27.033  -6.017  1.00 15.61           H  
ATOM   2504 HG13 VAL A 221       5.056  25.328  -5.886  1.00 15.61           H  
ATOM   2505 HG21 VAL A 221       5.961  27.168  -8.195  1.00 13.38           H  
ATOM   2506 HG22 VAL A 221       7.679  26.711  -8.117  1.00 13.38           H  
ATOM   2507 HG23 VAL A 221       6.419  25.464  -7.962  1.00 13.38           H  
ATOM   2508  N   PHE A 222       8.609  29.350  -7.329  1.00 13.22           N  
ATOM   2509  CA  PHE A 222       9.902  29.853  -7.861  1.00 14.65           C  
ATOM   2510  C   PHE A 222      10.300  31.116  -7.098  1.00 14.90           C  
ATOM   2511  O   PHE A 222      11.482  31.263  -6.729  1.00 15.33           O  
ATOM   2512  CB  PHE A 222       9.825  30.123  -9.363  1.00 14.51           C  
ATOM   2513  CG  PHE A 222       9.470  28.917 -10.189  1.00 16.98           C  
ATOM   2514  CD1 PHE A 222      10.376  27.889 -10.370  1.00 18.61           C  
ATOM   2515  CD2 PHE A 222       8.182  28.752 -10.676  1.00 19.60           C  
ATOM   2516  CE1 PHE A 222      10.049  26.784 -11.139  1.00 18.85           C  
ATOM   2517  CE2 PHE A 222       7.842  27.627 -11.409  1.00 19.79           C  
ATOM   2518  CZ  PHE A 222       8.785  26.659 -11.663  1.00 19.64           C  
ATOM   2519  H   PHE A 222       7.756  29.694  -7.747  1.00 13.22           H  
ATOM   2520  HA  PHE A 222      10.663  29.087  -7.716  1.00 14.65           H  
ATOM   2521  HB2 PHE A 222      10.796  30.490  -9.694  1.00 14.51           H  
ATOM   2522  HB3 PHE A 222       9.069  30.889  -9.534  1.00 14.51           H  
ATOM   2523  HD1 PHE A 222      11.350  27.948  -9.907  1.00 18.61           H  
ATOM   2524  HD2 PHE A 222       7.436  29.509 -10.482  1.00 19.60           H  
ATOM   2525  HE1 PHE A 222      10.789  26.020 -11.327  1.00 18.85           H  
ATOM   2526  HE2 PHE A 222       6.835  27.510 -11.781  1.00 19.79           H  
ATOM   2527  HZ  PHE A 222       8.533  25.804 -12.272  1.00 19.64           H  
ATOM   2528  N   PHE A 223       9.343  32.013  -6.873  1.00 12.85           N  
ATOM   2529  CA  PHE A 223       9.598  33.339  -6.258  1.00 13.12           C  
ATOM   2530  C   PHE A 223       8.602  33.598  -5.139  1.00 12.10           C  
ATOM   2531  O   PHE A 223       7.619  34.307  -5.333  1.00 12.59           O  
ATOM   2532  CB  PHE A 223       9.548  34.434  -7.321  1.00 14.32           C  
ATOM   2533  CG  PHE A 223      10.460  34.196  -8.496  1.00 17.08           C  
ATOM   2534  CD1 PHE A 223      11.838  34.245  -8.350  1.00 17.99           C  
ATOM   2535  CD2 PHE A 223       9.937  33.925  -9.748  1.00 18.50           C  
ATOM   2536  CE1 PHE A 223      12.673  34.006  -9.431  1.00 18.47           C  
ATOM   2537  CE2 PHE A 223      10.773  33.711 -10.834  1.00 19.44           C  
ATOM   2538  CZ  PHE A 223      12.138  33.754 -10.673  1.00 19.03           C  
ATOM   2539  H   PHE A 223       8.396  31.779  -7.134  1.00 12.85           H  
ATOM   2540  HA  PHE A 223      10.597  33.346  -5.823  1.00 13.12           H  
ATOM   2541  HB2 PHE A 223       9.831  35.377  -6.854  1.00 14.32           H  
ATOM   2542  HB3 PHE A 223       8.525  34.505  -7.691  1.00 14.32           H  
ATOM   2543  HD1 PHE A 223      12.265  34.472  -7.384  1.00 17.99           H  
ATOM   2544  HD2 PHE A 223       8.866  33.880  -9.881  1.00 18.50           H  
ATOM   2545  HE1 PHE A 223      13.745  34.018  -9.298  1.00 18.47           H  
ATOM   2546  HE2 PHE A 223      10.351  33.510 -11.808  1.00 19.44           H  
ATOM   2547  HZ  PHE A 223      12.788  33.590 -11.520  1.00 19.03           H  
ATOM   2548  N   PRO A 224       8.800  32.999  -3.945  1.00 12.20           N  
ATOM   2549  CA  PRO A 224       7.795  33.084  -2.891  1.00 11.81           C  
ATOM   2550  C   PRO A 224       7.558  34.529  -2.438  1.00 12.19           C  
ATOM   2551  O   PRO A 224       6.511  34.796  -1.880  1.00 13.04           O  
ATOM   2552  CB  PRO A 224       8.370  32.230  -1.750  1.00 11.58           C  
ATOM   2553  CG  PRO A 224       9.334  31.287  -2.433  1.00 11.70           C  
ATOM   2554  CD  PRO A 224       9.885  32.059  -3.615  1.00 12.24           C  
ATOM   2555  HA  PRO A 224       6.821  32.731  -3.229  1.00 11.81           H  
ATOM   2556  HB2 PRO A 224       7.578  31.674  -1.248  1.00 11.58           H  
ATOM   2557  HB3 PRO A 224       8.891  32.856  -1.025  1.00 11.58           H  
ATOM   2558  HG2 PRO A 224       8.815  30.391  -2.772  1.00 11.70           H  
ATOM   2559  HG3 PRO A 224      10.138  31.006  -1.753  1.00 11.70           H  
ATOM   2560  HD2 PRO A 224      10.795  32.594  -3.342  1.00 12.24           H  
ATOM   2561  HD3 PRO A 224      10.093  31.393  -4.453  1.00 12.24           H  
ATOM   2562  N   TYR A 225       8.538  35.410  -2.650  1.00 12.66           N  
ATOM   2563  CA  TYR A 225       8.524  36.802  -2.133  1.00 15.56           C  
ATOM   2564  C   TYR A 225       8.254  37.784  -3.279  1.00 16.38           C  
ATOM   2565  O   TYR A 225       8.330  39.004  -3.056  1.00 15.45           O  
ATOM   2566  CB  TYR A 225       9.830  37.104  -1.389  1.00 16.02           C  
ATOM   2567  CG  TYR A 225      10.127  36.139  -0.266  1.00 14.65           C  
ATOM   2568  CD1 TYR A 225       9.416  36.189   0.919  1.00 15.42           C  
ATOM   2569  CD2 TYR A 225      10.998  35.080  -0.452  1.00 14.25           C  
ATOM   2570  CE1 TYR A 225       9.640  35.276   1.934  1.00 15.78           C  
ATOM   2571  CE2 TYR A 225      11.237  34.160   0.551  1.00 15.79           C  
ATOM   2572  CZ  TYR A 225      10.544  34.251   1.742  1.00 14.83           C  
ATOM   2573  OH  TYR A 225      10.752  33.333   2.724  1.00 17.17           O  
ATOM   2574  H   TYR A 225       9.336  35.113  -3.194  1.00 12.66           H  
ATOM   2575  HA  TYR A 225       7.715  36.920  -1.412  1.00 15.56           H  
ATOM   2576  HB2 TYR A 225       9.763  38.108  -0.971  1.00 16.02           H  
ATOM   2577  HB3 TYR A 225      10.651  37.062  -2.105  1.00 16.02           H  
ATOM   2578  HD1 TYR A 225       8.670  36.958   1.055  1.00 15.42           H  
ATOM   2579  HD2 TYR A 225      11.502  34.970  -1.401  1.00 14.25           H  
ATOM   2580  HE1 TYR A 225       9.111  35.365   2.871  1.00 15.78           H  
ATOM   2581  HE2 TYR A 225      11.962  33.373   0.404  1.00 15.79           H  
ATOM   2582  HH  TYR A 225      11.396  32.653   2.514  1.00 17.17           H  
ATOM   2583  N   LEU A 226       7.876  37.282  -4.456  1.00 17.36           N  
ATOM   2584  CA  LEU A 226       7.551  38.156  -5.615  1.00 17.63           C  
ATOM   2585  C   LEU A 226       6.441  39.119  -5.202  1.00 16.83           C  
ATOM   2586  O   LEU A 226       5.404  38.685  -4.709  1.00 16.72           O  
ATOM   2587  CB  LEU A 226       7.115  37.309  -6.810  1.00 18.51           C  
ATOM   2588  CG  LEU A 226       6.783  38.117  -8.063  1.00 20.63           C  
ATOM   2589  CD1 LEU A 226       8.051  38.646  -8.701  1.00 23.35           C  
ATOM   2590  CD2 LEU A 226       5.975  37.297  -9.058  1.00 21.95           C  
ATOM   2591  H   LEU A 226       7.809  36.280  -4.563  1.00 17.36           H  
ATOM   2592  HA  LEU A 226       8.433  38.723  -5.912  1.00 17.63           H  
ATOM   2593  HB2 LEU A 226       6.228  36.744  -6.523  1.00 18.51           H  
ATOM   2594  HB3 LEU A 226       7.923  36.619  -7.053  1.00 18.51           H  
ATOM   2595  HG  LEU A 226       6.166  38.964  -7.763  1.00 20.63           H  
ATOM   2596 HD11 LEU A 226       8.590  39.262  -7.981  1.00 23.35           H  
ATOM   2597 HD12 LEU A 226       8.680  37.810  -9.007  1.00 23.35           H  
ATOM   2598 HD13 LEU A 226       7.795  39.247  -9.574  1.00 23.35           H  
ATOM   2599 HD21 LEU A 226       6.562  36.438  -9.382  1.00 21.95           H  
ATOM   2600 HD22 LEU A 226       5.057  36.952  -8.583  1.00 21.95           H  
ATOM   2601 HD23 LEU A 226       5.727  37.914  -9.921  1.00 21.95           H  
ATOM   2602  N   PRO A 227       6.615  40.450  -5.367  1.00 21.01           N  
ATOM   2603  CA  PRO A 227       5.618  41.416  -4.899  1.00 23.70           C  
ATOM   2604  C   PRO A 227       4.444  41.575  -5.881  1.00 24.39           C  
ATOM   2605  O   PRO A 227       4.391  42.560  -6.575  1.00 30.87           O  
ATOM   2606  CB  PRO A 227       6.421  42.720  -4.772  1.00 24.94           C  
ATOM   2607  CG  PRO A 227       7.520  42.584  -5.814  1.00 26.00           C  
ATOM   2608  CD  PRO A 227       7.801  41.099  -5.944  1.00 23.49           C  
ATOM   2609  HA  PRO A 227       5.149  41.104  -3.966  1.00 23.70           H  
ATOM   2610  HB2 PRO A 227       6.845  42.817  -3.773  1.00 24.94           H  
ATOM   2611  HB3 PRO A 227       5.791  43.584  -4.985  1.00 24.94           H  
ATOM   2612  HG2 PRO A 227       8.417  43.111  -5.488  1.00 26.00           H  
ATOM   2613  HG3 PRO A 227       7.187  42.990  -6.769  1.00 26.00           H  
ATOM   2614  HD2 PRO A 227       7.923  40.820  -6.991  1.00 23.49           H  
ATOM   2615  HD3 PRO A 227       8.698  40.826  -5.389  1.00 23.49           H  
ATOM   2616  N   ILE A 228       3.561  40.576  -5.933  1.00 22.22           N  
ATOM   2617  CA  ILE A 228       2.342  40.570  -6.793  1.00 19.56           C  
ATOM   2618  C   ILE A 228       1.132  40.757  -5.886  1.00 16.48           C  
ATOM   2619  O   ILE A 228       1.218  40.543  -4.681  1.00 16.32           O  
ATOM   2620  CB  ILE A 228       2.251  39.274  -7.629  1.00 18.15           C  
ATOM   2621  CG1 ILE A 228       2.493  38.014  -6.788  1.00 17.38           C  
ATOM   2622  CG2 ILE A 228       3.187  39.350  -8.826  1.00 18.13           C  
ATOM   2623  CD1 ILE A 228       2.090  36.729  -7.482  1.00 17.23           C  
ATOM   2624  H   ILE A 228       3.729  39.769  -5.350  1.00 22.22           H  
ATOM   2625  HA  ILE A 228       2.383  41.385  -7.515  1.00 19.56           H  
ATOM   2626  HB  ILE A 228       1.230  39.191  -8.000  1.00 18.15           H  
ATOM   2627 HG12 ILE A 228       1.919  38.101  -5.866  1.00 17.38           H  
ATOM   2628 HG13 ILE A 228       3.555  37.958  -6.551  1.00 17.38           H  
ATOM   2629 HG21 ILE A 228       2.936  40.223  -9.429  1.00 18.13           H  
ATOM   2630 HG22 ILE A 228       4.216  39.434  -8.478  1.00 18.13           H  
ATOM   2631 HG23 ILE A 228       3.080  38.448  -9.429  1.00 18.13           H  
ATOM   2632 HD11 ILE A 228       1.029  36.766  -7.728  1.00 17.23           H  
ATOM   2633 HD12 ILE A 228       2.671  36.613  -8.397  1.00 17.23           H  
ATOM   2634 HD13 ILE A 228       2.281  35.884  -6.821  1.00 17.23           H  
ATOM   2635  N   PRO A 229      -0.045  41.126  -6.435  1.00 16.56           N  
ATOM   2636  CA  PRO A 229      -1.242  41.277  -5.616  1.00 15.72           C  
ATOM   2637  C   PRO A 229      -1.605  40.037  -4.788  1.00 14.01           C  
ATOM   2638  O   PRO A 229      -2.002  40.225  -3.650  1.00 14.21           O  
ATOM   2639  CB  PRO A 229      -2.340  41.598  -6.639  1.00 16.43           C  
ATOM   2640  CG  PRO A 229      -1.601  42.288  -7.762  1.00 17.32           C  
ATOM   2641  CD  PRO A 229      -0.229  41.650  -7.798  1.00 16.82           C  
ATOM   2642  HA  PRO A 229      -1.098  42.048  -4.860  1.00 15.72           H  
ATOM   2643  HB2 PRO A 229      -3.092  42.258  -6.206  1.00 16.43           H  
ATOM   2644  HB3 PRO A 229      -2.819  40.685  -6.993  1.00 16.43           H  
ATOM   2645  HG2 PRO A 229      -1.519  43.357  -7.563  1.00 17.32           H  
ATOM   2646  HG3 PRO A 229      -2.118  42.133  -8.709  1.00 17.32           H  
ATOM   2647  HD2 PRO A 229      -0.196  40.844  -8.531  1.00 16.82           H  
ATOM   2648  HD3 PRO A 229       0.536  42.389  -8.036  1.00 16.82           H  
ATOM   2649  N   ALA A 230      -1.553  38.829  -5.359  1.00 13.00           N  
ATOM   2650  CA  ALA A 230      -1.950  37.603  -4.622  1.00 13.73           C  
ATOM   2651  C   ALA A 230      -1.071  37.449  -3.369  1.00 12.15           C  
ATOM   2652  O   ALA A 230      -1.604  37.041  -2.316  1.00 13.29           O  
ATOM   2653  CB  ALA A 230      -1.896  36.383  -5.502  1.00 13.78           C  
ATOM   2654  H   ALA A 230      -1.236  38.749  -6.315  1.00 13.00           H  
ATOM   2655  HA  ALA A 230      -2.988  37.704  -4.306  1.00 13.73           H  
ATOM   2656  HB1 ALA A 230      -2.555  36.523  -6.359  1.00 13.78           H  
ATOM   2657  HB2 ALA A 230      -0.874  36.231  -5.851  1.00 13.78           H  
ATOM   2658  HB3 ALA A 230      -2.219  35.511  -4.934  1.00 13.78           H  
ATOM   2659  N   HIS A 231       0.214  37.796  -3.463  1.00 12.34           N  
ATOM   2660  CA  HIS A 231       1.198  37.654  -2.353  1.00 12.82           C  
ATOM   2661  C   HIS A 231       0.969  38.746  -1.299  1.00 13.89           C  
ATOM   2662  O   HIS A 231       1.139  38.460  -0.103  1.00 13.10           O  
ATOM   2663  CB  HIS A 231       2.634  37.657  -2.882  1.00 11.98           C  
ATOM   2664  CG  HIS A 231       3.011  36.396  -3.579  1.00 11.85           C  
ATOM   2665  ND1 HIS A 231       4.215  36.250  -4.223  1.00 10.95           N  
ATOM   2666  CD2 HIS A 231       2.331  35.244  -3.770  1.00 11.65           C  
ATOM   2667  CE1 HIS A 231       4.268  35.050  -4.770  1.00 11.68           C  
ATOM   2668  NE2 HIS A 231       3.110  34.431  -4.545  1.00 11.19           N  
ATOM   2669  H   HIS A 231       0.539  38.178  -4.340  1.00 12.34           H  
ATOM   2670  HA  HIS A 231       1.044  36.689  -1.871  1.00 12.82           H  
ATOM   2671  HB2 HIS A 231       3.312  37.803  -2.041  1.00 11.98           H  
ATOM   2672  HB3 HIS A 231       2.742  38.485  -3.583  1.00 11.98           H  
ATOM   2673  HD2 HIS A 231       1.351  35.009  -3.381  1.00 11.65           H  
ATOM   2674  HE2 HIS A 231       2.852  33.517  -4.888  1.00 11.19           H  
ATOM   2675  HE1 HIS A 231       5.109  34.639  -5.309  1.00 11.68           H  
ATOM   2676  N   LYS A 232       0.551  39.942  -1.714  1.00 16.30           N  
ATOM   2677  CA  LYS A 232       0.212  41.032  -0.760  1.00 20.39           C  
ATOM   2678  C   LYS A 232      -1.022  40.633   0.042  1.00 17.77           C  
ATOM   2679  O   LYS A 232      -1.050  40.898   1.261  1.00 16.30           O  
ATOM   2680  CB  LYS A 232      -0.063  42.353  -1.481  1.00 27.17           C  
ATOM   2681  CG  LYS A 232       1.082  42.838  -2.352  1.00 36.74           C  
ATOM   2682  CD  LYS A 232       1.259  44.337  -2.363  1.00 43.68           C  
ATOM   2683  CE  LYS A 232       2.571  44.746  -2.999  1.00 47.89           C  
ATOM   2684  NZ  LYS A 232       3.732  44.305  -2.189  1.00 53.28           N1+
ATOM   2685  H   LYS A 232       0.462  40.113  -2.705  1.00 16.30           H  
ATOM   2686  HA  LYS A 232       1.067  41.179  -0.101  1.00 20.39           H  
ATOM   2687  HB2 LYS A 232      -0.268  43.116  -0.730  1.00 27.17           H  
ATOM   2688  HB3 LYS A 232      -0.941  42.221  -2.113  1.00 27.17           H  
ATOM   2689  HG2 LYS A 232       0.897  42.508  -3.374  1.00 36.74           H  
ATOM   2690  HG3 LYS A 232       2.005  42.388  -1.986  1.00 36.74           H  
ATOM   2691  HD2 LYS A 232       1.236  44.702  -1.336  1.00 43.68           H  
ATOM   2692  HD3 LYS A 232       0.440  44.784  -2.926  1.00 43.68           H  
ATOM   2693  HE2 LYS A 232       2.596  45.832  -3.091  1.00 47.89           H  
ATOM   2694  HE3 LYS A 232       2.639  44.296  -3.989  1.00 47.89           H  
ATOM   2695  HZ1 LYS A 232       3.677  44.718  -1.269  1.00 53.28           H  
ATOM   2696  HZ2 LYS A 232       3.723  43.298  -2.108  1.00 53.28           H  
ATOM   2697  HZ3 LYS A 232       4.587  44.599  -2.639  1.00 53.28           H  
ATOM   2698  N   ARG A 233      -2.042  40.107  -0.640  1.00 16.96           N  
ATOM   2699  CA  ARG A 233      -3.268  39.604   0.027  1.00 16.70           C  
ATOM   2700  C   ARG A 233      -2.897  38.484   0.996  1.00 14.92           C  
ATOM   2701  O   ARG A 233      -3.452  38.492   2.104  1.00 14.43           O  
ATOM   2702  CB  ARG A 233      -4.310  39.165  -1.000  1.00 20.86           C  
ATOM   2703  CG  ARG A 233      -4.815  40.325  -1.851  1.00 26.91           C  
ATOM   2704  CD  ARG A 233      -6.076  39.989  -2.620  1.00 32.31           C  
ATOM   2705  NE  ARG A 233      -5.774  39.217  -3.818  1.00 42.56           N  
ATOM   2706  CZ  ARG A 233      -5.686  39.703  -5.057  1.00 38.73           C  
ATOM   2707  NH1 ARG A 233      -5.915  40.984  -5.308  1.00 34.03           N  
ATOM   2708  NH2 ARG A 233      -5.381  38.882  -6.048  1.00 35.20           N1+
ATOM   2709  H   ARG A 233      -1.977  40.049  -1.646  1.00 16.96           H  
ATOM   2710  HA  ARG A 233      -3.725  40.409   0.602  1.00 16.70           H  
ATOM   2711  HB2 ARG A 233      -5.156  38.724  -0.473  1.00 20.86           H  
ATOM   2712  HB3 ARG A 233      -3.862  38.419  -1.656  1.00 20.86           H  
ATOM   2713  HG2 ARG A 233      -4.036  40.598  -2.563  1.00 26.91           H  
ATOM   2714  HG3 ARG A 233      -5.022  41.172  -1.197  1.00 26.91           H  
ATOM   2715  HD2 ARG A 233      -6.573  40.915  -2.910  1.00 32.31           H  
ATOM   2716  HD3 ARG A 233      -6.738  39.406  -1.979  1.00 32.31           H  
ATOM   2717  HE  ARG A 233      -5.617  38.226  -3.700  1.00 42.56           H  
ATOM   2718 HH11 ARG A 233      -5.856  41.331  -6.255  1.00 34.03           H  
ATOM   2719 HH12 ARG A 233      -6.148  41.613  -4.553  1.00 34.03           H  
ATOM   2720 HH21 ARG A 233      -5.206  37.905  -5.859  1.00 35.20           H  
ATOM   2721 HH22 ARG A 233      -5.323  39.232  -6.994  1.00 35.20           H  
ATOM   2722  N   ARG A 234      -2.065  37.529   0.565  1.00 13.87           N  
ATOM   2723  CA  ARG A 234      -1.539  36.441   1.444  1.00 14.92           C  
ATOM   2724  C   ARG A 234      -0.957  37.055   2.729  1.00 14.79           C  
ATOM   2725  O   ARG A 234      -1.355  36.629   3.834  1.00 14.21           O  
ATOM   2726  CB  ARG A 234      -0.484  35.610   0.705  1.00 14.44           C  
ATOM   2727  CG  ARG A 234       0.394  34.765   1.619  1.00 15.74           C  
ATOM   2728  CD  ARG A 234       1.586  34.204   0.871  1.00 15.88           C  
ATOM   2729  NE  ARG A 234       2.545  35.274   0.644  1.00 15.35           N  
ATOM   2730  CZ  ARG A 234       3.588  35.223  -0.180  1.00 13.84           C  
ATOM   2731  NH1 ARG A 234       3.812  34.166  -0.936  1.00 13.33           N  
ATOM   2732  NH2 ARG A 234       4.460  36.215  -0.169  1.00 15.71           N1+
ATOM   2733  H   ARG A 234      -1.778  37.544  -0.403  1.00 13.87           H  
ATOM   2734  HA  ARG A 234      -2.356  35.772   1.713  1.00 14.92           H  
ATOM   2735  HB2 ARG A 234       0.159  36.291   0.147  1.00 14.44           H  
ATOM   2736  HB3 ARG A 234      -0.997  34.944   0.011  1.00 14.44           H  
ATOM   2737  HG2 ARG A 234      -0.197  33.940   2.016  1.00 15.74           H  
ATOM   2738  HG3 ARG A 234       0.750  35.385   2.442  1.00 15.74           H  
ATOM   2739  HD2 ARG A 234       1.259  33.796  -0.086  1.00 15.88           H  
ATOM   2740  HD3 ARG A 234       2.051  33.415   1.462  1.00 15.88           H  
ATOM   2741  HE  ARG A 234       2.407  36.132   1.158  1.00 15.35           H  
ATOM   2742 HH11 ARG A 234       4.647  34.118  -1.503  1.00 13.33           H  
ATOM   2743 HH12 ARG A 234       3.149  33.404  -0.949  1.00 13.33           H  
ATOM   2744 HH21 ARG A 234       4.294  37.027   0.408  1.00 15.71           H  
ATOM   2745 HH22 ARG A 234       5.293  36.161  -0.738  1.00 15.71           H  
ATOM   2746  N   ASP A 235      -0.031  38.006   2.587  1.00 15.79           N  
ATOM   2747  CA  ASP A 235       0.766  38.573   3.714  1.00 17.71           C  
ATOM   2748  C   ASP A 235      -0.168  39.269   4.711  1.00 18.83           C  
ATOM   2749  O   ASP A 235       0.006  39.075   5.933  1.00 19.04           O  
ATOM   2750  CB  ASP A 235       1.834  39.540   3.203  1.00 17.27           C  
ATOM   2751  CG  ASP A 235       2.969  38.850   2.464  1.00 18.02           C  
ATOM   2752  OD1 ASP A 235       3.074  37.603   2.552  1.00 18.93           O  
ATOM   2753  OD2 ASP A 235       3.703  39.551   1.763  1.00 23.82           O1-
ATOM   2754  H   ASP A 235       0.141  38.364   1.658  1.00 15.79           H  
ATOM   2755  HA  ASP A 235       1.280  37.757   4.222  1.00 17.71           H  
ATOM   2756  HB2 ASP A 235       2.252  40.075   4.056  1.00 17.27           H  
ATOM   2757  HB3 ASP A 235       1.361  40.250   2.524  1.00 17.27           H  
ATOM   2758  N   GLU A 236      -1.162  39.991   4.198  1.00 18.59           N  
ATOM   2759  CA  GLU A 236      -2.215  40.649   5.014  1.00 20.01           C  
ATOM   2760  C   GLU A 236      -3.098  39.606   5.702  1.00 17.96           C  
ATOM   2761  O   GLU A 236      -3.469  39.846   6.871  1.00 18.52           O  
ATOM   2762  CB  GLU A 236      -3.090  41.548   4.149  1.00 24.62           C  
ATOM   2763  CG  GLU A 236      -2.333  42.692   3.514  1.00 30.47           C  
ATOM   2764  CD  GLU A 236      -3.194  43.556   2.608  1.00 39.07           C  
ATOM   2765  OE1 GLU A 236      -3.817  43.000   1.670  1.00 42.11           O  
ATOM   2766  OE2 GLU A 236      -3.316  44.762   2.898  1.00 55.94           O1-
ATOM   2767  H   GLU A 236      -1.203  40.098   3.194  1.00 18.59           H  
ATOM   2768  HA  GLU A 236      -1.714  41.254   5.769  1.00 20.01           H  
ATOM   2769  HB2 GLU A 236      -3.883  41.962   4.772  1.00 24.62           H  
ATOM   2770  HB3 GLU A 236      -3.530  40.943   3.356  1.00 24.62           H  
ATOM   2771  HG2 GLU A 236      -1.515  42.279   2.923  1.00 30.47           H  
ATOM   2772  HG3 GLU A 236      -1.927  43.320   4.307  1.00 30.47           H  
ATOM   2773  N   ALA A 237      -3.523  38.556   4.993  1.00 16.13           N  
ATOM   2774  CA  ALA A 237      -4.375  37.496   5.582  1.00 15.70           C  
ATOM   2775  C   ALA A 237      -3.627  36.815   6.741  1.00 13.73           C  
ATOM   2776  O   ALA A 237      -4.278  36.470   7.740  1.00 14.86           O  
ATOM   2777  CB  ALA A 237      -4.822  36.508   4.532  1.00 16.91           C  
ATOM   2778  H   ALA A 237      -3.254  38.482   4.022  1.00 16.13           H  
ATOM   2779  HA  ALA A 237      -5.281  37.949   5.984  1.00 15.70           H  
ATOM   2780  HB1 ALA A 237      -5.376  37.032   3.753  1.00 16.91           H  
ATOM   2781  HB2 ALA A 237      -3.949  36.023   4.094  1.00 16.91           H  
ATOM   2782  HB3 ALA A 237      -5.464  35.756   4.991  1.00 16.91           H  
ATOM   2783  N   ARG A 238      -2.335  36.522   6.585  1.00 13.75           N  
ATOM   2784  CA  ARG A 238      -1.568  35.828   7.660  1.00 14.79           C  
ATOM   2785  C   ARG A 238      -1.545  36.731   8.905  1.00 15.54           C  
ATOM   2786  O   ARG A 238      -1.817  36.229  10.000  1.00 15.39           O  
ATOM   2787  CB  ARG A 238      -0.147  35.455   7.230  1.00 14.01           C  
ATOM   2788  CG  ARG A 238       0.565  34.551   8.230  1.00 15.38           C  
ATOM   2789  CD  ARG A 238       2.029  34.324   7.907  1.00 16.30           C  
ATOM   2790  NE  ARG A 238       2.757  35.580   7.885  1.00 18.06           N  
ATOM   2791  CZ  ARG A 238       3.118  36.252   8.976  1.00 18.72           C  
ATOM   2792  NH1 ARG A 238       2.899  35.744  10.178  1.00 15.99           N  
ATOM   2793  NH2 ARG A 238       3.689  37.436   8.856  1.00 20.90           N1+
ATOM   2794  H   ARG A 238      -1.869  36.774   5.725  1.00 13.75           H  
ATOM   2795  HA  ARG A 238      -2.068  34.886   7.884  1.00 14.79           H  
ATOM   2796  HB2 ARG A 238       0.433  36.371   7.117  1.00 14.01           H  
ATOM   2797  HB3 ARG A 238      -0.199  34.938   6.272  1.00 14.01           H  
ATOM   2798  HG2 ARG A 238       0.061  33.585   8.241  1.00 15.38           H  
ATOM   2799  HG3 ARG A 238       0.497  35.008   9.217  1.00 15.38           H  
ATOM   2800  HD2 ARG A 238       2.109  33.848   6.930  1.00 16.30           H  
ATOM   2801  HD3 ARG A 238       2.465  33.673   8.665  1.00 16.30           H  
ATOM   2802  HE  ARG A 238       3.005  35.968   6.986  1.00 18.06           H  
ATOM   2803 HH11 ARG A 238       3.169  36.262  11.002  1.00 15.99           H  
ATOM   2804 HH12 ARG A 238       2.462  34.838  10.271  1.00 15.99           H  
ATOM   2805 HH21 ARG A 238       3.857  37.825   7.939  1.00 20.90           H  
ATOM   2806 HH22 ARG A 238       3.958  37.953   9.681  1.00 20.90           H  
ATOM   2807  N   LEU A 239      -1.263  38.024   8.743  1.00 16.14           N  
ATOM   2808  CA  LEU A 239      -1.168  38.968   9.892  1.00 18.84           C  
ATOM   2809  C   LEU A 239      -2.524  39.074  10.589  1.00 17.95           C  
ATOM   2810  O   LEU A 239      -2.559  39.017  11.835  1.00 19.49           O  
ATOM   2811  CB  LEU A 239      -0.697  40.337   9.405  1.00 18.79           C  
ATOM   2812  CG  LEU A 239       0.755  40.377   8.943  1.00 20.27           C  
ATOM   2813  CD1 LEU A 239       1.066  41.698   8.252  1.00 22.12           C  
ATOM   2814  CD2 LEU A 239       1.695  40.136  10.115  1.00 22.75           C  
ATOM   2815  H   LEU A 239      -1.108  38.376   7.809  1.00 16.14           H  
ATOM   2816  HA  LEU A 239      -0.440  38.592  10.610  1.00 18.84           H  
ATOM   2817  HB2 LEU A 239      -0.814  41.048  10.223  1.00 18.79           H  
ATOM   2818  HB3 LEU A 239      -1.329  40.637   8.569  1.00 18.79           H  
ATOM   2819  HG  LEU A 239       0.908  39.578   8.218  1.00 20.27           H  
ATOM   2820 HD11 LEU A 239       0.399  41.828   7.400  1.00 22.12           H  
ATOM   2821 HD12 LEU A 239       0.921  42.519   8.955  1.00 22.12           H  
ATOM   2822 HD13 LEU A 239       2.100  41.693   7.907  1.00 22.12           H  
ATOM   2823 HD21 LEU A 239       1.561  40.924  10.856  1.00 22.75           H  
ATOM   2824 HD22 LEU A 239       1.471  39.170  10.567  1.00 22.75           H  
ATOM   2825 HD23 LEU A 239       2.726  40.142   9.761  1.00 22.75           H  
ATOM   2826  N   ALA A 240      -3.597  39.073   9.800  1.00 18.08           N  
ATOM   2827  CA  ALA A 240      -4.999  39.104  10.271  1.00 17.81           C  
ATOM   2828  C   ALA A 240      -5.292  37.852  11.096  1.00 17.55           C  
ATOM   2829  O   ALA A 240      -5.903  37.979  12.164  1.00 17.35           O  
ATOM   2830  CB  ALA A 240      -5.935  39.218   9.094  1.00 19.14           C  
ATOM   2831  H   ALA A 240      -3.441  39.049   8.802  1.00 18.08           H  
ATOM   2832  HA  ALA A 240      -5.153  39.975  10.908  1.00 17.81           H  
ATOM   2833  HB1 ALA A 240      -5.715  40.132   8.542  1.00 19.14           H  
ATOM   2834  HB2 ALA A 240      -5.802  38.357   8.439  1.00 19.14           H  
ATOM   2835  HB3 ALA A 240      -6.965  39.247   9.450  1.00 19.14           H  
ATOM   2836  N   MET A 241      -4.854  36.682  10.636  1.00 17.67           N  
ATOM   2837  CA  MET A 241      -5.044  35.431  11.408  1.00 18.53           C  
ATOM   2838  C   MET A 241      -4.269  35.518  12.729  1.00 18.34           C  
ATOM   2839  O   MET A 241      -4.783  35.002  13.741  1.00 19.73           O  
ATOM   2840  CB  MET A 241      -4.594  34.195  10.631  1.00 20.41           C  
ATOM   2841  CG  MET A 241      -5.275  32.947  11.131  1.00 21.84           C  
ATOM   2842  SD  MET A 241      -4.825  31.518  10.143  1.00 28.99           S  
ATOM   2843  CE  MET A 241      -5.686  31.901   8.619  1.00 28.14           C  
ATOM   2844  H   MET A 241      -4.383  36.646   9.743  1.00 17.67           H  
ATOM   2845  HA  MET A 241      -6.111  35.326  11.602  1.00 18.53           H  
ATOM   2846  HB2 MET A 241      -3.516  34.079  10.744  1.00 20.41           H  
ATOM   2847  HB3 MET A 241      -4.836  34.332   9.577  1.00 20.41           H  
ATOM   2848  HG2 MET A 241      -6.355  33.087  11.081  1.00 21.84           H  
ATOM   2849  HG3 MET A 241      -4.979  32.771  12.165  1.00 21.84           H  
ATOM   2850  HE1 MET A 241      -6.755  31.982   8.816  1.00 28.14           H  
ATOM   2851  HE2 MET A 241      -5.317  32.846   8.221  1.00 28.14           H  
ATOM   2852  HE3 MET A 241      -5.510  31.108   7.893  1.00 28.14           H  
ATOM   2853  N   VAL A 242      -3.030  36.014  12.702  1.00 17.45           N  
ATOM   2854  CA  VAL A 242      -2.205  36.146  13.939  1.00 19.59           C  
ATOM   2855  C   VAL A 242      -2.963  37.040  14.933  1.00 20.49           C  
ATOM   2856  O   VAL A 242      -3.109  36.636  16.105  1.00 20.81           O  
ATOM   2857  CB  VAL A 242      -0.797  36.703  13.663  1.00 17.86           C  
ATOM   2858  CG1 VAL A 242      -0.046  36.929  14.970  1.00 19.03           C  
ATOM   2859  CG2 VAL A 242      -0.007  35.807  12.727  1.00 17.08           C  
ATOM   2860  H   VAL A 242      -2.639  36.309  11.819  1.00 17.45           H  
ATOM   2861  HA  VAL A 242      -2.053  35.152  14.359  1.00 19.59           H  
ATOM   2862  HB  VAL A 242      -0.915  37.663  13.161  1.00 17.86           H  
ATOM   2863 HG11 VAL A 242      -0.614  37.612  15.602  1.00 19.03           H  
ATOM   2864 HG12 VAL A 242       0.081  35.977  15.486  1.00 19.03           H  
ATOM   2865 HG13 VAL A 242       0.932  37.360  14.757  1.00 19.03           H  
ATOM   2866 HG21 VAL A 242       0.134  34.831  13.192  1.00 17.08           H  
ATOM   2867 HG22 VAL A 242      -0.553  35.688  11.791  1.00 17.08           H  
ATOM   2868 HG23 VAL A 242       0.965  36.258  12.526  1.00 17.08           H  
ATOM   2869  N   ARG A 243      -3.536  38.147  14.453  1.00 21.58           N  
ATOM   2870  CA  ARG A 243      -4.314  39.085  15.310  1.00 23.76           C  
ATOM   2871  C   ARG A 243      -5.504  38.356  15.931  1.00 24.06           C  
ATOM   2872  O   ARG A 243      -5.814  38.625  17.103  1.00 26.43           O  
ATOM   2873  CB  ARG A 243      -4.818  40.280  14.506  1.00 23.95           C  
ATOM   2874  CG  ARG A 243      -3.731  41.291  14.187  1.00 26.58           C  
ATOM   2875  CD  ARG A 243      -4.318  42.618  13.757  1.00 26.25           C  
ATOM   2876  NE  ARG A 243      -4.985  42.572  12.463  1.00 29.36           N  
ATOM   2877  CZ  ARG A 243      -4.386  42.756  11.290  1.00 29.82           C  
ATOM   2878  NH1 ARG A 243      -3.080  42.949  11.228  1.00 30.18           N  
ATOM   2879  NH2 ARG A 243      -5.100  42.750  10.180  1.00 30.70           N1+
ATOM   2880  H   ARG A 243      -3.438  38.357  13.470  1.00 21.58           H  
ATOM   2881  HA  ARG A 243      -3.652  39.450  16.095  1.00 23.76           H  
ATOM   2882  HB2 ARG A 243      -5.597  40.780  15.081  1.00 23.95           H  
ATOM   2883  HB3 ARG A 243      -5.236  39.914  13.568  1.00 23.95           H  
ATOM   2884  HG2 ARG A 243      -3.109  40.901  13.381  1.00 26.58           H  
ATOM   2885  HG3 ARG A 243      -3.119  41.446  15.076  1.00 26.58           H  
ATOM   2886  HD2 ARG A 243      -3.512  43.349  13.703  1.00 26.25           H  
ATOM   2887  HD3 ARG A 243      -5.044  42.932  14.507  1.00 26.25           H  
ATOM   2888  HE  ARG A 243      -5.978  42.386  12.456  1.00 29.36           H  
ATOM   2889 HH11 ARG A 243      -2.632  43.091  10.334  1.00 30.18           H  
ATOM   2890 HH12 ARG A 243      -2.530  42.954  12.075  1.00 30.18           H  
ATOM   2891 HH21 ARG A 243      -6.098  42.603  10.223  1.00 30.70           H  
ATOM   2892 HH22 ARG A 243      -4.648  42.893   9.288  1.00 30.70           H  
ATOM   2893  N   MET A 244      -6.140  37.465  15.167  1.00 24.32           N  
ATOM   2894  CA  MET A 244      -7.319  36.691  15.627  1.00 23.60           C  
ATOM   2895  C   MET A 244      -6.884  35.707  16.718  1.00 21.62           C  
ATOM   2896  O   MET A 244      -7.566  35.656  17.761  1.00 21.84           O  
ATOM   2897  CB  MET A 244      -7.989  35.947  14.465  1.00 25.32           C  
ATOM   2898  CG  MET A 244      -9.042  34.941  14.895  1.00 29.12           C  
ATOM   2899  SD  MET A 244      -9.789  34.063  13.483  1.00 33.03           S  
ATOM   2900  CE  MET A 244     -10.165  35.442  12.403  1.00 32.34           C  
ATOM   2901  H   MET A 244      -5.801  37.310  14.228  1.00 24.32           H  
ATOM   2902  HA  MET A 244      -8.054  37.385  16.034  1.00 23.60           H  
ATOM   2903  HB2 MET A 244      -7.217  35.417  13.908  1.00 25.32           H  
ATOM   2904  HB3 MET A 244      -8.464  36.683  13.816  1.00 25.32           H  
ATOM   2905  HG2 MET A 244      -9.829  35.468  15.434  1.00 29.12           H  
ATOM   2906  HG3 MET A 244      -8.577  34.209  15.555  1.00 29.12           H  
ATOM   2907  HE1 MET A 244     -10.850  36.123  12.908  1.00 32.34           H  
ATOM   2908  HE2 MET A 244      -9.245  35.970  12.154  1.00 32.34           H  
ATOM   2909  HE3 MET A 244     -10.630  35.072  11.489  1.00 32.34           H  
ATOM   2910  N   PHE A 245      -5.759  35.009  16.546  1.00 20.63           N  
ATOM   2911  CA  PHE A 245      -5.322  33.972  17.516  1.00 22.24           C  
ATOM   2912  C   PHE A 245      -4.782  34.646  18.782  1.00 20.71           C  
ATOM   2913  O   PHE A 245      -4.899  34.077  19.879  1.00 21.27           O  
ATOM   2914  CB  PHE A 245      -4.337  32.994  16.877  1.00 25.33           C  
ATOM   2915  CG  PHE A 245      -5.016  31.839  16.183  1.00 25.02           C  
ATOM   2916  CD1 PHE A 245      -5.527  30.778  16.914  1.00 28.96           C  
ATOM   2917  CD2 PHE A 245      -5.286  31.889  14.824  1.00 26.37           C  
ATOM   2918  CE1 PHE A 245      -6.183  29.731  16.283  1.00 29.90           C  
ATOM   2919  CE2 PHE A 245      -5.935  30.840  14.191  1.00 25.37           C  
ATOM   2920  CZ  PHE A 245      -6.385  29.764  14.922  1.00 27.53           C  
ATOM   2921  H   PHE A 245      -5.188  35.191  15.733  1.00 20.63           H  
ATOM   2922  HA  PHE A 245      -6.178  33.366  17.814  1.00 22.24           H  
ATOM   2923  HB2 PHE A 245      -3.687  32.597  17.657  1.00 25.33           H  
ATOM   2924  HB3 PHE A 245      -3.737  33.535  16.145  1.00 25.33           H  
ATOM   2925  HD1 PHE A 245      -5.413  30.766  17.988  1.00 28.96           H  
ATOM   2926  HD2 PHE A 245      -4.987  32.755  14.252  1.00 26.37           H  
ATOM   2927  HE1 PHE A 245      -6.536  28.889  16.860  1.00 29.90           H  
ATOM   2928  HE2 PHE A 245      -6.088  30.867  13.122  1.00 25.37           H  
ATOM   2929  HZ  PHE A 245      -6.895  28.949  14.430  1.00 27.53           H  
ATOM   2930  N   LYS A 246      -4.222  35.841  18.641  1.00 21.45           N  
ATOM   2931  CA  LYS A 246      -3.676  36.606  19.788  1.00 25.88           C  
ATOM   2932  C   LYS A 246      -4.794  36.875  20.802  1.00 25.95           C  
ATOM   2933  O   LYS A 246      -4.550  36.684  22.005  1.00 27.25           O  
ATOM   2934  CB  LYS A 246      -3.065  37.928  19.327  1.00 26.92           C  
ATOM   2935  CG  LYS A 246      -2.551  38.796  20.465  1.00 29.94           C  
ATOM   2936  CD  LYS A 246      -2.015  40.126  20.005  1.00 33.18           C  
ATOM   2937  CE  LYS A 246      -1.187  40.823  21.064  1.00 40.60           C  
ATOM   2938  NZ  LYS A 246      -1.866  40.829  22.381  1.00 42.08           N1+
ATOM   2939  H   LYS A 246      -4.166  36.245  17.717  1.00 21.45           H  
ATOM   2940  HA  LYS A 246      -2.889  36.014  20.255  1.00 25.88           H  
ATOM   2941  HB2 LYS A 246      -3.827  38.488  18.785  1.00 26.92           H  
ATOM   2942  HB3 LYS A 246      -2.232  37.707  18.660  1.00 26.92           H  
ATOM   2943  HG2 LYS A 246      -1.752  38.259  20.976  1.00 29.94           H  
ATOM   2944  HG3 LYS A 246      -3.371  38.975  21.161  1.00 29.94           H  
ATOM   2945  HD2 LYS A 246      -2.856  40.768  19.742  1.00 33.18           H  
ATOM   2946  HD3 LYS A 246      -1.391  39.965  19.126  1.00 33.18           H  
ATOM   2947  HE2 LYS A 246      -1.012  41.853  20.753  1.00 40.60           H  
ATOM   2948  HE3 LYS A 246      -0.233  40.306  21.162  1.00 40.60           H  
ATOM   2949  HZ1 LYS A 246      -2.752  41.306  22.301  1.00 42.08           H  
ATOM   2950  HZ2 LYS A 246      -2.022  39.878  22.684  1.00 42.08           H  
ATOM   2951  HZ3 LYS A 246      -1.286  41.306  23.056  1.00 42.08           H  
ATOM   2952  N   LYS A 247      -5.992  37.219  20.326  1.00 27.10           N  
ATOM   2953  CA  LYS A 247      -7.176  37.443  21.200  1.00 31.12           C  
ATOM   2954  C   LYS A 247      -7.555  36.148  21.925  1.00 29.71           C  
ATOM   2955  O   LYS A 247      -7.824  36.243  23.133  1.00 28.70           O  
ATOM   2956  CB  LYS A 247      -8.365  37.984  20.407  1.00 36.48           C  
ATOM   2957  CG  LYS A 247      -8.333  39.488  20.184  1.00 41.93           C  
ATOM   2958  CD  LYS A 247      -9.505  40.008  19.379  1.00 48.59           C  
ATOM   2959  CE  LYS A 247      -9.135  40.361  17.952  1.00 54.37           C  
ATOM   2960  NZ  LYS A 247      -8.173  41.488  17.882  1.00 55.42           N1+
ATOM   2961  H   LYS A 247      -6.100  37.332  19.328  1.00 27.10           H  
ATOM   2962  HA  LYS A 247      -6.906  38.195  21.941  1.00 31.12           H  
ATOM   2963  HB2 LYS A 247      -9.278  37.738  20.949  1.00 36.48           H  
ATOM   2964  HB3 LYS A 247      -8.378  37.494  19.433  1.00 36.48           H  
ATOM   2965  HG2 LYS A 247      -7.414  39.738  19.655  1.00 41.93           H  
ATOM   2966  HG3 LYS A 247      -8.338  39.980  21.156  1.00 41.93           H  
ATOM   2967  HD2 LYS A 247      -9.893  40.901  19.868  1.00 48.59           H  
ATOM   2968  HD3 LYS A 247     -10.279  39.241  19.357  1.00 48.59           H  
ATOM   2969  HE2 LYS A 247     -10.041  40.640  17.414  1.00 54.37           H  
ATOM   2970  HE3 LYS A 247      -8.686  39.487  17.480  1.00 54.37           H  
ATOM   2971  HZ1 LYS A 247      -8.579  42.304  18.317  1.00 55.42           H  
ATOM   2972  HZ2 LYS A 247      -7.323  41.236  18.366  1.00 55.42           H  
ATOM   2973  HZ3 LYS A 247      -7.962  41.691  16.915  1.00 55.42           H  
ATOM   2974  N   ILE A 248      -7.630  35.003  21.229  1.00 25.92           N  
ATOM   2975  CA  ILE A 248      -8.056  33.718  21.868  1.00 28.21           C  
ATOM   2976  C   ILE A 248      -7.006  33.349  22.924  1.00 27.77           C  
ATOM   2977  O   ILE A 248      -7.396  32.968  24.041  1.00 28.67           O  
ATOM   2978  CB  ILE A 248      -8.291  32.574  20.856  1.00 27.89           C  
ATOM   2979  CG1 ILE A 248      -9.577  32.761  20.048  1.00 33.41           C  
ATOM   2980  CG2 ILE A 248      -8.316  31.233  21.573  1.00 29.25           C  
ATOM   2981  CD1 ILE A 248      -9.502  33.829  18.999  1.00 33.04           C  
ATOM   2982  H   ILE A 248      -7.393  35.008  20.247  1.00 25.92           H  
ATOM   2983  HA  ILE A 248      -9.029  33.864  22.337  1.00 28.21           H  
ATOM   2984  HB  ILE A 248      -7.460  32.597  20.151  1.00 27.89           H  
ATOM   2985 HG12 ILE A 248     -10.379  33.019  20.740  1.00 33.41           H  
ATOM   2986 HG13 ILE A 248      -9.811  31.817  19.556  1.00 33.41           H  
ATOM   2987 HG21 ILE A 248      -7.379  31.092  22.112  1.00 29.25           H  
ATOM   2988 HG22 ILE A 248      -9.148  31.213  22.277  1.00 29.25           H  
ATOM   2989 HG23 ILE A 248      -8.439  30.433  20.843  1.00 29.25           H  
ATOM   2990 HD11 ILE A 248      -9.269  34.784  19.469  1.00 33.04           H  
ATOM   2991 HD12 ILE A 248      -8.722  33.578  18.280  1.00 33.04           H  
ATOM   2992 HD13 ILE A 248     -10.460  33.901  18.485  1.00 33.04           H  
ATOM   2993  N   ILE A 249      -5.726  33.415  22.552  1.00 28.33           N  
ATOM   2994  CA  ILE A 249      -4.569  32.988  23.395  1.00 27.81           C  
ATOM   2995  C   ILE A 249      -4.538  33.844  24.669  1.00 28.27           C  
ATOM   2996  O   ILE A 249      -4.542  33.268  25.773  1.00 28.79           O  
ATOM   2997  CB  ILE A 249      -3.258  33.092  22.593  1.00 27.36           C  
ATOM   2998  CG1 ILE A 249      -3.218  32.063  21.458  1.00 27.61           C  
ATOM   2999  CG2 ILE A 249      -2.049  32.973  23.511  1.00 30.13           C  
ATOM   3000  CD1 ILE A 249      -2.121  32.298  20.449  1.00 26.54           C  
ATOM   3001  H   ILE A 249      -5.525  33.781  21.632  1.00 28.33           H  
ATOM   3002  HA  ILE A 249      -4.680  31.944  23.687  1.00 27.81           H  
ATOM   3003  HB  ILE A 249      -3.221  34.078  22.131  1.00 27.36           H  
ATOM   3004 HG12 ILE A 249      -4.175  32.092  20.936  1.00 27.61           H  
ATOM   3005 HG13 ILE A 249      -3.073  31.076  21.897  1.00 27.61           H  
ATOM   3006 HG21 ILE A 249      -2.092  33.753  24.271  1.00 30.13           H  
ATOM   3007 HG22 ILE A 249      -2.053  31.995  23.993  1.00 30.13           H  
ATOM   3008 HG23 ILE A 249      -1.136  33.086  22.926  1.00 30.13           H  
ATOM   3009 HD11 ILE A 249      -2.247  33.282  19.998  1.00 26.54           H  
ATOM   3010 HD12 ILE A 249      -1.153  32.248  20.947  1.00 26.54           H  
ATOM   3011 HD13 ILE A 249      -2.171  31.534  19.674  1.00 26.54           H  
ATOM   3012  N   ASP A 250      -4.585  35.168  24.516  1.00 24.51           N  
ATOM   3013  CA  ASP A 250      -4.565  36.131  25.651  1.00 28.68           C  
ATOM   3014  C   ASP A 250      -5.718  35.813  26.610  1.00 30.13           C  
ATOM   3015  O   ASP A 250      -5.479  35.769  27.830  1.00 31.46           O  
ATOM   3016  CB  ASP A 250      -4.646  37.576  25.162  1.00 26.86           C  
ATOM   3017  CG  ASP A 250      -3.344  38.102  24.582  1.00 30.13           C  
ATOM   3018  OD1 ASP A 250      -2.303  37.437  24.769  1.00 36.43           O  
ATOM   3019  OD2 ASP A 250      -3.375  39.192  23.978  1.00 29.26           O1-
ATOM   3020  H   ASP A 250      -4.637  35.538  23.578  1.00 24.51           H  
ATOM   3021  HA  ASP A 250      -3.618  36.025  26.180  1.00 28.68           H  
ATOM   3022  HB2 ASP A 250      -4.927  38.208  26.004  1.00 26.86           H  
ATOM   3023  HB3 ASP A 250      -5.414  37.635  24.391  1.00 26.86           H  
ATOM   3024  N   GLU A 251      -6.902  35.518  26.072  1.00 33.96           N  
ATOM   3025  CA  GLU A 251      -8.112  35.235  26.886  1.00 34.71           C  
ATOM   3026  C   GLU A 251      -7.944  33.874  27.577  1.00 35.70           C  
ATOM   3027  O   GLU A 251      -8.373  33.759  28.745  1.00 35.21           O  
ATOM   3028  CB  GLU A 251      -9.375  35.327  26.026  1.00 38.56           C  
ATOM   3029  CG  GLU A 251     -10.660  35.037  26.787  1.00 45.03           C  
ATOM   3030  CD  GLU A 251     -11.030  36.052  27.860  1.00 50.46           C  
ATOM   3031  OE1 GLU A 251     -10.881  37.266  27.606  1.00 52.44           O  
ATOM   3032  OE2 GLU A 251     -11.467  35.624  28.952  1.00 54.64           O1-
ATOM   3033  H   GLU A 251      -6.980  35.486  25.066  1.00 33.96           H  
ATOM   3034  HA  GLU A 251      -8.229  35.987  27.666  1.00 34.71           H  
ATOM   3035  HB2 GLU A 251      -9.289  34.608  25.211  1.00 38.56           H  
ATOM   3036  HB3 GLU A 251      -9.439  36.335  25.616  1.00 38.56           H  
ATOM   3037  HG2 GLU A 251     -10.554  34.064  27.267  1.00 45.03           H  
ATOM   3038  HG3 GLU A 251     -11.476  34.999  26.065  1.00 45.03           H  
ATOM   3039  N   ARG A 252      -7.324  32.887  26.921  1.00 30.59           N  
ATOM   3040  CA  ARG A 252      -7.147  31.543  27.540  1.00 31.95           C  
ATOM   3041  C   ARG A 252      -6.180  31.661  28.722  1.00 32.53           C  
ATOM   3042  O   ARG A 252      -6.401  30.959  29.725  1.00 34.47           O  
ATOM   3043  CB  ARG A 252      -6.661  30.493  26.539  1.00 31.89           C  
ATOM   3044  CG  ARG A 252      -7.735  30.027  25.568  1.00 31.76           C  
ATOM   3045  CD  ARG A 252      -7.232  28.856  24.753  1.00 30.26           C  
ATOM   3046  NE  ARG A 252      -8.267  28.261  23.927  1.00 28.73           N  
ATOM   3047  CZ  ARG A 252      -8.157  27.085  23.324  1.00 29.37           C  
ATOM   3048  NH1 ARG A 252      -7.067  26.352  23.491  1.00 29.39           N  
ATOM   3049  NH2 ARG A 252      -9.150  26.634  22.577  1.00 28.66           N1+
ATOM   3050  H   ARG A 252      -6.970  33.055  25.990  1.00 30.59           H  
ATOM   3051  HA  ARG A 252      -8.121  31.200  27.889  1.00 31.95           H  
ATOM   3052  HB2 ARG A 252      -6.302  29.627  27.096  1.00 31.89           H  
ATOM   3053  HB3 ARG A 252      -5.840  30.921  25.964  1.00 31.89           H  
ATOM   3054  HG2 ARG A 252      -7.994  30.847  24.898  1.00 31.76           H  
ATOM   3055  HG3 ARG A 252      -8.619  29.722  26.128  1.00 31.76           H  
ATOM   3056  HD2 ARG A 252      -6.850  28.096  25.434  1.00 30.26           H  
ATOM   3057  HD3 ARG A 252      -6.426  29.202  24.106  1.00 30.26           H  
ATOM   3058  HE  ARG A 252      -9.127  28.776  23.804  1.00 28.73           H  
ATOM   3059 HH11 ARG A 252      -6.309  26.697  24.062  1.00 29.39           H  
ATOM   3060 HH12 ARG A 252      -6.994  25.448  23.047  1.00 29.39           H  
ATOM   3061 HH21 ARG A 252      -9.078  25.730  22.133  1.00 28.66           H  
ATOM   3062 HH22 ARG A 252      -9.981  27.194  22.450  1.00 28.66           H  
ATOM   3063  N   ARG A 253      -5.124  32.469  28.578  1.00 33.36           N  
ATOM   3064  CA  ARG A 253      -4.047  32.607  29.601  1.00 38.33           C  
ATOM   3065  C   ARG A 253      -4.579  33.388  30.804  1.00 40.97           C  
ATOM   3066  O   ARG A 253      -3.949  33.321  31.874  1.00 40.25           O  
ATOM   3067  CB  ARG A 253      -2.834  33.359  29.050  1.00 39.95           C  
ATOM   3068  CG  ARG A 253      -2.024  32.584  28.024  1.00 44.23           C  
ATOM   3069  CD  ARG A 253      -0.583  33.055  27.993  1.00 43.59           C  
ATOM   3070  NE  ARG A 253       0.153  32.381  26.933  1.00 42.84           N  
ATOM   3071  CZ  ARG A 253       0.619  32.972  25.837  1.00 44.74           C  
ATOM   3072  NH1 ARG A 253       0.509  34.281  25.687  1.00 39.09           N  
ATOM   3073  NH2 ARG A 253       1.208  32.249  24.900  1.00 48.08           N1+
ATOM   3074  H   ARG A 253      -5.052  33.015  27.731  1.00 33.36           H  
ATOM   3075  HA  ARG A 253      -3.741  31.601  29.888  1.00 38.33           H  
ATOM   3076  HB2 ARG A 253      -2.178  33.606  29.885  1.00 39.95           H  
ATOM   3077  HB3 ARG A 253      -3.187  34.278  28.581  1.00 39.95           H  
ATOM   3078  HG2 ARG A 253      -2.467  32.729  27.039  1.00 44.23           H  
ATOM   3079  HG3 ARG A 253      -2.046  31.525  28.280  1.00 44.23           H  
ATOM   3080  HD2 ARG A 253      -0.113  32.835  28.952  1.00 43.59           H  
ATOM   3081  HD3 ARG A 253      -0.561  34.130  27.817  1.00 43.59           H  
ATOM   3082  HE  ARG A 253       0.322  31.391  27.038  1.00 42.84           H  
ATOM   3083 HH11 ARG A 253       0.059  34.835  26.402  1.00 39.09           H  
ATOM   3084 HH12 ARG A 253       0.875  34.727  24.858  1.00 39.09           H  
ATOM   3085 HH21 ARG A 253       1.573  32.697  24.071  1.00 48.08           H  
ATOM   3086 HH22 ARG A 253       1.293  31.249  25.013  1.00 48.08           H  
ATOM   3087  N   ALA A 254      -5.623  34.189  30.584  1.00 41.95           N  
ATOM   3088  CA  ALA A 254      -6.342  34.953  31.627  1.00 42.40           C  
ATOM   3089  C   ALA A 254      -7.367  34.053  32.329  1.00 45.14           C  
ATOM   3090  O   ALA A 254      -8.000  34.528  33.286  1.00 52.96           O  
ATOM   3091  CB  ALA A 254      -6.995  36.163  31.012  1.00 40.36           C  
ATOM   3092  H   ALA A 254      -5.947  34.281  29.632  1.00 41.95           H  
ATOM   3093  HA  ALA A 254      -5.634  35.298  32.381  1.00 42.40           H  
ATOM   3094  HB1 ALA A 254      -6.233  36.793  30.552  1.00 40.36           H  
ATOM   3095  HB2 ALA A 254      -7.709  35.844  30.253  1.00 40.36           H  
ATOM   3096  HB3 ALA A 254      -7.515  36.728  31.786  1.00 40.36           H  
ATOM   3097  N   ASN A 255      -7.526  32.806  31.876  1.00 42.69           N  
ATOM   3098  CA  ASN A 255      -8.399  31.797  32.536  1.00 43.76           C  
ATOM   3099  C   ASN A 255      -7.721  30.434  32.506  1.00 45.10           C  
ATOM   3100  O   ASN A 255      -8.293  29.471  32.003  1.00 46.93           O  
ATOM   3101  CB  ASN A 255      -9.781  31.725  31.887  1.00 48.71           C  
ATOM   3102  CG  ASN A 255     -10.534  33.034  31.976  1.00 52.07           C  
ATOM   3103  OD1 ASN A 255     -11.324  33.242  32.894  1.00 59.50           O  
ATOM   3104  ND2 ASN A 255     -10.265  33.941  31.052  1.00 52.53           N  
ATOM   3105  H   ASN A 255      -7.027  32.533  31.041  1.00 42.69           H  
ATOM   3106  HA  ASN A 255      -8.548  32.105  33.571  1.00 43.76           H  
ATOM   3107  HB2 ASN A 255     -10.363  30.953  32.390  1.00 48.71           H  
ATOM   3108  HB3 ASN A 255      -9.660  31.463  30.836  1.00 48.71           H  
ATOM   3109 HD21 ASN A 255      -9.609  33.730  30.313  1.00 52.53           H  
ATOM   3110 HD22 ASN A 255     -10.716  34.844  31.085  1.00 52.53           H  
ATOM   3111  N   PRO A 256      -6.532  30.295  33.133  1.00 48.64           N  
ATOM   3112  CA  PRO A 256      -5.684  29.122  32.923  1.00 48.76           C  
ATOM   3113  C   PRO A 256      -6.211  27.831  33.571  1.00 55.00           C  
ATOM   3114  O   PRO A 256      -5.602  26.801  33.351  1.00 61.80           O  
ATOM   3115  CB  PRO A 256      -4.325  29.515  33.526  1.00 47.88           C  
ATOM   3116  CG  PRO A 256      -4.608  30.681  34.461  1.00 46.12           C  
ATOM   3117  CD  PRO A 256      -5.925  31.290  34.028  1.00 47.85           C  
ATOM   3118  HA  PRO A 256      -5.641  28.880  31.861  1.00 48.76           H  
ATOM   3119  HB2 PRO A 256      -3.634  29.818  32.739  1.00 47.88           H  
ATOM   3120  HB3 PRO A 256      -3.900  28.678  34.080  1.00 47.88           H  
ATOM   3121  HG2 PRO A 256      -3.811  31.421  34.387  1.00 46.12           H  
ATOM   3122  HG3 PRO A 256      -4.680  30.327  35.489  1.00 46.12           H  
ATOM   3123  HD2 PRO A 256      -6.566  31.469  34.891  1.00 47.85           H  
ATOM   3124  HD3 PRO A 256      -5.757  32.228  33.499  1.00 47.85           H  
ATOM   3125  N   GLU A 257      -7.340  27.897  34.289  1.00 57.99           N  
ATOM   3126  CA  GLU A 257      -8.028  26.708  34.871  1.00 62.75           C  
ATOM   3127  C   GLU A 257      -8.901  26.046  33.799  1.00 61.50           C  
ATOM   3128  O   GLU A 257      -9.244  24.857  33.967  1.00 61.42           O  
ATOM   3129  CB  GLU A 257      -8.885  27.091  36.081  1.00 70.81           C  
ATOM   3130  CG  GLU A 257     -10.163  27.836  35.725  1.00 75.51           C  
ATOM   3131  CD  GLU A 257     -10.017  29.345  35.600  1.00 74.68           C  
ATOM   3132  OE1 GLU A 257      -8.875  29.821  35.431  1.00 71.94           O  
ATOM   3133  OE2 GLU A 257     -11.048  30.044  35.662  1.00 70.01           O1-
ATOM   3134  H   GLU A 257      -7.750  28.807  34.446  1.00 57.99           H  
ATOM   3135  HA  GLU A 257      -7.267  26.007  35.212  1.00 62.75           H  
ATOM   3136  HB2 GLU A 257      -8.289  27.727  36.735  1.00 70.81           H  
ATOM   3137  HB3 GLU A 257      -9.157  26.178  36.611  1.00 70.81           H  
ATOM   3138  HG2 GLU A 257     -10.900  27.631  36.501  1.00 75.51           H  
ATOM   3139  HG3 GLU A 257     -10.523  27.451  34.771  1.00 75.51           H  
ATOM   3140  N   VAL A 258      -9.358  26.832  32.820  1.00 56.90           N  
ATOM   3141  CA  VAL A 258     -10.235  26.360  31.708  1.00 53.26           C  
ATOM   3142  C   VAL A 258      -9.381  25.527  30.748  1.00 50.94           C  
ATOM   3143  O   VAL A 258      -8.455  26.095  30.139  1.00 53.04           O  
ATOM   3144  CB  VAL A 258     -10.921  27.535  30.985  1.00 51.59           C  
ATOM   3145  CG1 VAL A 258     -11.991  27.050  30.019  1.00 49.46           C  
ATOM   3146  CG2 VAL A 258     -11.506  28.539  31.966  1.00 52.03           C  
ATOM   3147  H   VAL A 258      -9.094  27.807  32.833  1.00 56.90           H  
ATOM   3148  HA  VAL A 258     -11.040  25.745  32.112  1.00 53.26           H  
ATOM   3149  HB  VAL A 258     -10.147  28.042  30.408  1.00 51.59           H  
ATOM   3150 HG11 VAL A 258     -11.547  26.361  29.301  1.00 49.46           H  
ATOM   3151 HG12 VAL A 258     -12.777  26.539  30.574  1.00 49.46           H  
ATOM   3152 HG13 VAL A 258     -12.416  27.903  29.490  1.00 49.46           H  
ATOM   3153 HG21 VAL A 258     -12.285  28.058  32.558  1.00 52.03           H  
ATOM   3154 HG22 VAL A 258     -10.719  28.902  32.627  1.00 52.03           H  
ATOM   3155 HG23 VAL A 258     -11.934  29.377  31.416  1.00 52.03           H  
ATOM   3156  N   LYS A 259      -9.623  24.215  30.710  1.00 55.59           N  
ATOM   3157  CA  LYS A 259      -8.905  23.248  29.837  1.00 57.75           C  
ATOM   3158  C   LYS A 259      -9.612  23.187  28.477  1.00 47.66           C  
ATOM   3159  O   LYS A 259     -10.837  23.401  28.432  1.00 48.23           O  
ATOM   3160  CB  LYS A 259      -8.854  21.869  30.502  1.00 64.91           C  
ATOM   3161  CG  LYS A 259     -10.141  21.057  30.406  1.00 74.14           C  
ATOM   3162  CD  LYS A 259     -10.065  19.703  31.083  1.00 77.29           C  
ATOM   3163  CE  LYS A 259     -11.072  18.710  30.538  1.00 79.49           C  
ATOM   3164  NZ  LYS A 259     -10.697  18.233  29.185  1.00 84.47           N1+
ATOM   3165  H   LYS A 259     -10.345  23.853  31.317  1.00 55.59           H  
ATOM   3166  HA  LYS A 259      -7.877  23.576  29.685  1.00 57.75           H  
ATOM   3167  HB2 LYS A 259      -8.622  22.011  31.558  1.00 64.91           H  
ATOM   3168  HB3 LYS A 259      -8.057  21.295  30.029  1.00 64.91           H  
ATOM   3169  HG2 LYS A 259     -10.371  20.901  29.352  1.00 74.14           H  
ATOM   3170  HG3 LYS A 259     -10.943  21.629  30.872  1.00 74.14           H  
ATOM   3171  HD2 LYS A 259     -10.251  19.837  32.149  1.00 77.29           H  
ATOM   3172  HD3 LYS A 259      -9.064  19.298  30.937  1.00 77.29           H  
ATOM   3173  HE2 LYS A 259     -12.049  19.191  30.485  1.00 79.49           H  
ATOM   3174  HE3 LYS A 259     -11.125  17.855  31.212  1.00 79.49           H  
ATOM   3175  HZ1 LYS A 259     -10.646  19.019  28.553  1.00 84.47           H  
ATOM   3176  HZ2 LYS A 259      -9.798  17.775  29.227  1.00 84.47           H  
ATOM   3177  HZ3 LYS A 259     -11.392  17.580  28.854  1.00 84.47           H  
ATOM   3178  N   HIS A 260      -8.860  22.918  27.412  1.00 40.43           N  
ATOM   3179  CA  HIS A 260      -9.363  22.896  26.013  1.00 37.40           C  
ATOM   3180  C   HIS A 260      -8.816  21.658  25.300  1.00 37.97           C  
ATOM   3181  O   HIS A 260      -7.619  21.365  25.479  1.00 38.49           O  
ATOM   3182  CB  HIS A 260      -8.973  24.193  25.298  1.00 37.54           C  
ATOM   3183  CG  HIS A 260      -9.561  25.423  25.905  1.00 36.78           C  
ATOM   3184  ND1 HIS A 260      -8.850  26.226  26.778  1.00 39.28           N  
ATOM   3185  CD2 HIS A 260     -10.754  26.028  25.717  1.00 33.45           C  
ATOM   3186  CE1 HIS A 260      -9.585  27.271  27.106  1.00 39.34           C  
ATOM   3187  NE2 HIS A 260     -10.752  27.177  26.459  1.00 37.88           N  
ATOM   3188  H   HIS A 260      -7.882  22.715  27.564  1.00 40.43           H  
ATOM   3189  HA  HIS A 260     -10.451  22.836  26.004  1.00 37.40           H  
ATOM   3190  HB2 HIS A 260      -9.309  24.128  24.263  1.00 37.54           H  
ATOM   3191  HB3 HIS A 260      -7.887  24.284  25.323  1.00 37.54           H  
ATOM   3192  HD2 HIS A 260     -11.561  25.670  25.095  1.00 33.45           H  
ATOM   3193  HE2 HIS A 260     -11.508  27.845  26.510  1.00 37.88           H  
ATOM   3194  HE1 HIS A 260      -9.295  28.064  27.779  1.00 39.34           H  
ATOM   3195  N   ASN A 261      -9.687  20.915  24.611  1.00 35.48           N  
ATOM   3196  CA  ASN A 261      -9.312  19.745  23.774  1.00 41.04           C  
ATOM   3197  C   ASN A 261      -9.103  20.223  22.336  1.00 37.27           C  
ATOM   3198  O   ASN A 261     -10.072  20.174  21.556  1.00 34.51           O  
ATOM   3199  CB  ASN A 261     -10.360  18.630  23.840  1.00 48.88           C  
ATOM   3200  CG  ASN A 261     -10.360  17.907  25.170  1.00 59.26           C  
ATOM   3201  OD1 ASN A 261      -9.363  17.921  25.891  1.00 60.77           O  
ATOM   3202  ND2 ASN A 261     -11.473  17.273  25.503  1.00 61.97           N  
ATOM   3203  H   ASN A 261     -10.664  21.165  24.662  1.00 35.48           H  
ATOM   3204  HA  ASN A 261      -8.387  19.316  24.160  1.00 41.04           H  
ATOM   3205  HB2 ASN A 261     -10.151  17.908  23.050  1.00 48.88           H  
ATOM   3206  HB3 ASN A 261     -11.345  19.068  23.681  1.00 48.88           H  
ATOM   3207 HD21 ASN A 261     -11.527  16.774  26.380  1.00 61.97           H  
ATOM   3208 HD22 ASN A 261     -12.268  17.288  24.880  1.00 61.97           H  
ATOM   3209  N   ASP A 262      -7.936  20.810  22.055  1.00 31.70           N  
ATOM   3210  CA  ASP A 262      -7.574  21.286  20.692  1.00 29.03           C  
ATOM   3211  C   ASP A 262      -6.051  21.338  20.537  1.00 28.80           C  
ATOM   3212  O   ASP A 262      -5.347  21.343  21.567  1.00 26.09           O  
ATOM   3213  CB  ASP A 262      -8.209  22.647  20.387  1.00 27.06           C  
ATOM   3214  CG  ASP A 262      -8.097  23.660  21.513  1.00 28.23           C  
ATOM   3215  OD1 ASP A 262      -6.962  24.019  21.867  1.00 28.52           O  
ATOM   3216  OD2 ASP A 262      -9.153  24.114  22.001  1.00 27.38           O1-
ATOM   3217  H   ASP A 262      -7.268  20.937  22.802  1.00 31.70           H  
ATOM   3218  HA  ASP A 262      -7.971  20.576  19.966  1.00 29.03           H  
ATOM   3219  HB2 ASP A 262      -9.266  22.490  20.174  1.00 27.06           H  
ATOM   3220  HB3 ASP A 262      -7.719  23.062  19.506  1.00 27.06           H  
ATOM   3221  N   CYS A 263      -5.582  21.445  19.287  1.00 24.99           N  
ATOM   3222  CA  CYS A 263      -4.139  21.591  18.942  1.00 24.53           C  
ATOM   3223  C   CYS A 263      -3.613  22.921  19.507  1.00 23.26           C  
ATOM   3224  O   CYS A 263      -2.450  22.967  19.946  1.00 18.60           O  
ATOM   3225  CB  CYS A 263      -3.895  21.516  17.437  1.00 24.77           C  
ATOM   3226  SG  CYS A 263      -4.232  19.888  16.711  1.00 26.34           S  
ATOM   3227  H   CYS A 263      -6.249  21.426  18.529  1.00 24.99           H  
ATOM   3228  HA  CYS A 263      -3.598  20.758  19.391  1.00 24.53           H  
ATOM   3229  HB2 CYS A 263      -2.851  21.766  17.247  1.00 24.77           H  
ATOM   3230  HB3 CYS A 263      -4.539  22.248  16.949  1.00 24.77           H  
ATOM   3231  HG  CYS A 263      -3.454  18.971  17.293  1.00 26.34           H  
ATOM   3232  N   LEU A 264      -4.452  23.960  19.546  1.00 24.58           N  
ATOM   3233  CA  LEU A 264      -4.063  25.302  20.062  1.00 23.33           C  
ATOM   3234  C   LEU A 264      -3.532  25.176  21.497  1.00 24.18           C  
ATOM   3235  O   LEU A 264      -2.562  25.885  21.825  1.00 24.14           O  
ATOM   3236  CB  LEU A 264      -5.259  26.256  20.015  1.00 25.46           C  
ATOM   3237  CG  LEU A 264      -5.015  27.622  20.659  1.00 25.00           C  
ATOM   3238  CD1 LEU A 264      -3.830  28.326  20.023  1.00 26.25           C  
ATOM   3239  CD2 LEU A 264      -6.250  28.504  20.570  1.00 26.62           C  
ATOM   3240  H   LEU A 264      -5.395  23.829  19.209  1.00 24.58           H  
ATOM   3241  HA  LEU A 264      -3.274  25.710  19.430  1.00 23.33           H  
ATOM   3242  HB2 LEU A 264      -6.092  25.781  20.533  1.00 25.46           H  
ATOM   3243  HB3 LEU A 264      -5.524  26.416  18.970  1.00 25.46           H  
ATOM   3244  HG  LEU A 264      -4.791  27.445  21.711  1.00 25.00           H  
ATOM   3245 HD11 LEU A 264      -2.943  27.698  20.113  1.00 26.25           H  
ATOM   3246 HD12 LEU A 264      -4.039  28.510  18.969  1.00 26.25           H  
ATOM   3247 HD13 LEU A 264      -3.656  29.275  20.530  1.00 26.25           H  
ATOM   3248 HD21 LEU A 264      -6.488  28.691  19.523  1.00 26.62           H  
ATOM   3249 HD22 LEU A 264      -7.090  28.002  21.050  1.00 26.62           H  
ATOM   3250 HD23 LEU A 264      -6.057  29.451  21.073  1.00 26.62           H  
ATOM   3251  N   GLN A 265      -4.176  24.363  22.337  1.00 27.39           N  
ATOM   3252  CA  GLN A 265      -3.779  24.191  23.761  1.00 29.16           C  
ATOM   3253  C   GLN A 265      -2.381  23.562  23.814  1.00 26.94           C  
ATOM   3254  O   GLN A 265      -1.528  24.070  24.567  1.00 24.55           O  
ATOM   3255  CB  GLN A 265      -4.793  23.348  24.536  1.00 30.94           C  
ATOM   3256  CG  GLN A 265      -4.575  23.399  26.043  1.00 36.02           C  
ATOM   3257  CD  GLN A 265      -4.517  24.826  26.533  1.00 35.02           C  
ATOM   3258  OE1 GLN A 265      -5.335  25.664  26.160  1.00 35.13           O  
ATOM   3259  NE2 GLN A 265      -3.464  25.152  27.262  1.00 39.65           N  
ATOM   3260  H   GLN A 265      -4.968  23.841  21.991  1.00 27.39           H  
ATOM   3261  HA  GLN A 265      -3.758  25.169  24.242  1.00 29.16           H  
ATOM   3262  HB2 GLN A 265      -4.709  22.312  24.207  1.00 30.94           H  
ATOM   3263  HB3 GLN A 265      -5.794  23.719  24.316  1.00 30.94           H  
ATOM   3264  HG2 GLN A 265      -3.636  22.901  26.284  1.00 36.02           H  
ATOM   3265  HG3 GLN A 265      -5.398  22.885  26.540  1.00 36.02           H  
ATOM   3266 HE21 GLN A 265      -3.313  26.114  27.529  1.00 39.65           H  
ATOM   3267 HE22 GLN A 265      -2.810  24.439  27.552  1.00 39.65           H  
ATOM   3268  N   VAL A 266      -2.144  22.525  23.008  1.00 24.69           N  
ATOM   3269  CA  VAL A 266      -0.827  21.826  22.936  1.00 24.13           C  
ATOM   3270  C   VAL A 266       0.253  22.843  22.556  1.00 22.35           C  
ATOM   3271  O   VAL A 266       1.297  22.863  23.231  1.00 22.95           O  
ATOM   3272  CB  VAL A 266      -0.855  20.625  21.973  1.00 25.92           C  
ATOM   3273  CG1 VAL A 266       0.527  20.012  21.789  1.00 26.66           C  
ATOM   3274  CG2 VAL A 266      -1.840  19.572  22.445  1.00 26.41           C  
ATOM   3275  H   VAL A 266      -2.894  22.196  22.417  1.00 24.69           H  
ATOM   3276  HA  VAL A 266      -0.595  21.408  23.916  1.00 24.13           H  
ATOM   3277  HB  VAL A 266      -1.183  21.001  21.004  1.00 25.92           H  
ATOM   3278 HG11 VAL A 266       1.217  20.773  21.425  1.00 26.66           H  
ATOM   3279 HG12 VAL A 266       0.883  19.626  22.744  1.00 26.66           H  
ATOM   3280 HG13 VAL A 266       0.470  19.198  21.066  1.00 26.66           H  
ATOM   3281 HG21 VAL A 266      -1.523  19.187  23.414  1.00 26.41           H  
ATOM   3282 HG22 VAL A 266      -2.831  20.017  22.537  1.00 26.41           H  
ATOM   3283 HG23 VAL A 266      -1.873  18.756  21.723  1.00 26.41           H  
ATOM   3284  N   PHE A 267      -0.038  23.736  21.606  1.00 20.96           N  
ATOM   3285  CA  PHE A 267       0.922  24.744  21.086  1.00 21.14           C  
ATOM   3286  C   PHE A 267       1.133  25.857  22.119  1.00 22.93           C  
ATOM   3287  O   PHE A 267       2.252  26.384  22.170  1.00 19.09           O  
ATOM   3288  CB  PHE A 267       0.470  25.316  19.737  1.00 22.52           C  
ATOM   3289  CG  PHE A 267       0.402  24.305  18.618  1.00 21.24           C  
ATOM   3290  CD1 PHE A 267       1.100  23.107  18.689  1.00 20.88           C  
ATOM   3291  CD2 PHE A 267      -0.403  24.529  17.513  1.00 22.10           C  
ATOM   3292  CE1 PHE A 267       1.010  22.167  17.673  1.00 20.77           C  
ATOM   3293  CE2 PHE A 267      -0.486  23.593  16.494  1.00 21.67           C  
ATOM   3294  CZ  PHE A 267       0.211  22.408  16.580  1.00 20.44           C  
ATOM   3295  H   PHE A 267      -0.970  23.725  21.216  1.00 20.96           H  
ATOM   3296  HA  PHE A 267       1.876  24.245  20.915  1.00 21.14           H  
ATOM   3297  HB2 PHE A 267       1.172  26.098  19.447  1.00 22.52           H  
ATOM   3298  HB3 PHE A 267      -0.522  25.748  19.866  1.00 22.52           H  
ATOM   3299  HD1 PHE A 267       1.722  22.904  19.548  1.00 20.88           H  
ATOM   3300  HD2 PHE A 267      -0.973  25.444  17.445  1.00 22.10           H  
ATOM   3301  HE1 PHE A 267       1.568  21.245  17.740  1.00 20.77           H  
ATOM   3302  HE2 PHE A 267      -1.100  23.794  15.629  1.00 21.67           H  
ATOM   3303  HZ  PHE A 267       0.130  21.672  15.793  1.00 20.44           H  
ATOM   3304  N   MET A 268       0.109  26.195  22.914  1.00 20.84           N  
ATOM   3305  CA  MET A 268       0.215  27.211  24.000  1.00 25.01           C  
ATOM   3306  C   MET A 268       1.031  26.655  25.177  1.00 24.55           C  
ATOM   3307  O   MET A 268       1.699  27.457  25.847  1.00 26.55           O  
ATOM   3308  CB  MET A 268      -1.167  27.640  24.503  1.00 23.11           C  
ATOM   3309  CG  MET A 268      -1.853  28.624  23.577  1.00 25.80           C  
ATOM   3310  SD  MET A 268      -3.471  29.134  24.220  1.00 30.09           S  
ATOM   3311  CE  MET A 268      -2.943  29.980  25.710  1.00 30.79           C  
ATOM   3312  H   MET A 268      -0.780  25.738  22.770  1.00 20.84           H  
ATOM   3313  HA  MET A 268       0.720  28.082  23.582  1.00 25.01           H  
ATOM   3314  HB2 MET A 268      -1.052  28.106  25.482  1.00 23.11           H  
ATOM   3315  HB3 MET A 268      -1.794  26.753  24.595  1.00 23.11           H  
ATOM   3316  HG2 MET A 268      -1.992  28.155  22.603  1.00 25.80           H  
ATOM   3317  HG3 MET A 268      -1.222  29.506  23.469  1.00 25.80           H  
ATOM   3318  HE1 MET A 268      -2.406  29.283  26.353  1.00 30.79           H  
ATOM   3319  HE2 MET A 268      -2.286  30.808  25.444  1.00 30.79           H  
ATOM   3320  HE3 MET A 268      -3.816  30.363  26.239  1.00 30.79           H  
ATOM   3321  N   ASP A 269       0.969  25.344  25.426  1.00 24.06           N  
ATOM   3322  CA  ASP A 269       1.695  24.680  26.543  1.00 27.85           C  
ATOM   3323  C   ASP A 269       3.136  24.357  26.125  1.00 32.20           C  
ATOM   3324  O   ASP A 269       3.923  23.969  27.013  1.00 27.44           O  
ATOM   3325  CB  ASP A 269       0.964  23.417  26.992  1.00 28.10           C  
ATOM   3326  CG  ASP A 269      -0.334  23.728  27.711  1.00 29.82           C  
ATOM   3327  OD1 ASP A 269      -0.503  24.891  28.126  1.00 30.64           O  
ATOM   3328  OD2 ASP A 269      -1.173  22.817  27.816  1.00 30.79           O1-
ATOM   3329  H   ASP A 269       0.397  24.771  24.822  1.00 24.06           H  
ATOM   3330  HA  ASP A 269       1.727  25.367  27.389  1.00 27.85           H  
ATOM   3331  HB2 ASP A 269       1.613  22.857  27.666  1.00 28.10           H  
ATOM   3332  HB3 ASP A 269       0.742  22.810  26.114  1.00 28.10           H  
ATOM   3333  N   ALA A 270       3.436  24.426  24.822  1.00 28.68           N  
ATOM   3334  CA  ALA A 270       4.694  23.936  24.209  1.00 25.48           C  
ATOM   3335  C   ALA A 270       5.869  24.763  24.731  1.00 24.92           C  
ATOM   3336  O   ALA A 270       5.720  26.001  24.817  1.00 21.96           O  
ATOM   3337  CB  ALA A 270       4.610  24.023  22.704  1.00 25.70           C  
ATOM   3338  H   ALA A 270       2.752  24.845  24.208  1.00 28.68           H  
ATOM   3339  HA  ALA A 270       4.846  22.892  24.481  1.00 25.48           H  
ATOM   3340  HB1 ALA A 270       3.775  23.418  22.351  1.00 25.70           H  
ATOM   3341  HB2 ALA A 270       4.457  25.061  22.408  1.00 25.70           H  
ATOM   3342  HB3 ALA A 270       5.537  23.653  22.266  1.00 25.70           H  
ATOM   3343  N   ARG A 271       7.018  24.126  24.977  1.00 24.51           N  
ATOM   3344  CA  ARG A 271       8.242  24.861  25.407  1.00 26.01           C  
ATOM   3345  C   ARG A 271       9.448  24.424  24.570  1.00 22.69           C  
ATOM   3346  O   ARG A 271       9.685  23.211  24.479  1.00 21.41           O  
ATOM   3347  CB  ARG A 271       8.456  24.646  26.909  1.00 27.90           C  
ATOM   3348  CG  ARG A 271       7.326  25.210  27.762  1.00 29.59           C  
ATOM   3349  CD  ARG A 271       7.262  26.724  27.643  1.00 30.50           C  
ATOM   3350  NE  ARG A 271       6.295  27.376  28.522  1.00 35.99           N  
ATOM   3351  CZ  ARG A 271       5.022  27.619  28.217  1.00 38.70           C  
ATOM   3352  NH1 ARG A 271       4.512  27.190  27.074  1.00 35.72           N  
ATOM   3353  NH2 ARG A 271       4.245  28.232  29.094  1.00 37.67           N1+
ATOM   3354  H   ARG A 271       7.058  23.123  24.869  1.00 24.51           H  
ATOM   3355  HA  ARG A 271       8.118  25.931  25.238  1.00 26.01           H  
ATOM   3356  HB2 ARG A 271       9.386  25.134  27.200  1.00 27.90           H  
ATOM   3357  HB3 ARG A 271       8.532  23.575  27.099  1.00 27.90           H  
ATOM   3358  HG2 ARG A 271       7.497  24.941  28.804  1.00 29.59           H  
ATOM   3359  HG3 ARG A 271       6.380  24.785  27.427  1.00 29.59           H  
ATOM   3360  HD2 ARG A 271       7.002  26.971  26.614  1.00 30.50           H  
ATOM   3361  HD3 ARG A 271       8.250  27.123  27.874  1.00 30.50           H  
ATOM   3362  HE  ARG A 271       6.618  27.666  29.434  1.00 35.99           H  
ATOM   3363 HH11 ARG A 271       5.103  26.721  26.402  1.00 35.72           H  
ATOM   3364 HH12 ARG A 271       3.532  27.331  26.874  1.00 35.72           H  
ATOM   3365 HH21 ARG A 271       3.266  28.371  28.890  1.00 37.67           H  
ATOM   3366 HH22 ARG A 271       4.631  28.561  29.968  1.00 37.67           H  
ATOM   3367  N   TYR A 272      10.183  25.382  23.992  1.00 20.96           N  
ATOM   3368  CA  TYR A 272      11.546  25.150  23.444  1.00 26.22           C  
ATOM   3369  C   TYR A 272      12.488  24.810  24.602  1.00 30.70           C  
ATOM   3370  O   TYR A 272      12.364  25.449  25.663  1.00 28.39           O  
ATOM   3371  CB  TYR A 272      12.078  26.374  22.699  1.00 26.22           C  
ATOM   3372  CG  TYR A 272      11.377  26.699  21.405  1.00 26.56           C  
ATOM   3373  CD1 TYR A 272      11.196  25.742  20.416  1.00 25.06           C  
ATOM   3374  CD2 TYR A 272      10.974  27.995  21.135  1.00 25.91           C  
ATOM   3375  CE1 TYR A 272      10.592  26.057  19.210  1.00 23.82           C  
ATOM   3376  CE2 TYR A 272      10.399  28.334  19.923  1.00 27.55           C  
ATOM   3377  CZ  TYR A 272      10.205  27.361  18.960  1.00 25.31           C  
ATOM   3378  OH  TYR A 272       9.608  27.712  17.786  1.00 28.80           O  
ATOM   3379  H   TYR A 272       9.792  26.311  23.925  1.00 20.96           H  
ATOM   3380  HA  TYR A 272      11.494  24.328  22.731  1.00 26.22           H  
ATOM   3381  HB2 TYR A 272      13.131  26.201  22.477  1.00 26.22           H  
ATOM   3382  HB3 TYR A 272      11.983  27.237  23.359  1.00 26.22           H  
ATOM   3383  HD1 TYR A 272      11.533  24.731  20.590  1.00 25.06           H  
ATOM   3384  HD2 TYR A 272      11.111  28.758  21.887  1.00 25.91           H  
ATOM   3385  HE1 TYR A 272      10.424  25.289  18.469  1.00 23.82           H  
ATOM   3386  HE2 TYR A 272      10.103  29.355  19.730  1.00 27.55           H  
ATOM   3387  HH  TYR A 272       9.361  28.637  17.717  1.00 28.80           H  
ATOM   3388  N   ARG A 273      13.369  23.823  24.413  1.00 34.47           N  
ATOM   3389  CA  ARG A 273      14.284  23.355  25.490  1.00 36.76           C  
ATOM   3390  C   ARG A 273      15.191  24.524  25.893  1.00 38.57           C  
ATOM   3391  O   ARG A 273      15.657  25.249  24.987  1.00 34.65           O  
ATOM   3392  CB  ARG A 273      15.098  22.142  25.039  1.00 36.48           C  
ATOM   3393  CG  ARG A 273      14.384  20.808  25.205  1.00 41.94           C  
ATOM   3394  CD  ARG A 273      15.277  19.674  24.726  1.00 46.90           C  
ATOM   3395  NE  ARG A 273      15.929  20.001  23.462  1.00 47.64           N  
ATOM   3396  CZ  ARG A 273      15.696  19.396  22.299  1.00 48.74           C  
ATOM   3397  NH1 ARG A 273      14.842  18.390  22.226  1.00 47.08           N  
ATOM   3398  NH2 ARG A 273      16.322  19.805  21.209  1.00 46.53           N1+
ATOM   3399  H   ARG A 273      13.416  23.379  23.507  1.00 34.47           H  
ATOM   3400  HA  ARG A 273      13.702  23.031  26.353  1.00 36.76           H  
ATOM   3401  HB2 ARG A 273      16.017  22.112  25.624  1.00 36.48           H  
ATOM   3402  HB3 ARG A 273      15.343  22.269  23.984  1.00 36.48           H  
ATOM   3403  HG2 ARG A 273      13.465  20.816  24.619  1.00 41.94           H  
ATOM   3404  HG3 ARG A 273      14.142  20.657  26.257  1.00 41.94           H  
ATOM   3405  HD2 ARG A 273      14.670  18.779  24.590  1.00 46.90           H  
ATOM   3406  HD3 ARG A 273      16.041  19.483  25.479  1.00 46.90           H  
ATOM   3407  HE  ARG A 273      16.611  20.746  23.470  1.00 47.64           H  
ATOM   3408 HH11 ARG A 273      14.361  18.074  23.056  1.00 47.08           H  
ATOM   3409 HH12 ARG A 273      14.670  17.937  21.340  1.00 47.08           H  
ATOM   3410 HH21 ARG A 273      16.147  19.349  20.325  1.00 46.53           H  
ATOM   3411 HH22 ARG A 273      16.975  20.573  21.260  1.00 46.53           H  
ATOM   3412  N   GLY A 274      15.319  24.770  27.202  1.00 43.18           N  
ATOM   3413  CA  GLY A 274      16.106  25.882  27.770  1.00 45.41           C  
ATOM   3414  C   GLY A 274      15.484  27.236  27.469  1.00 51.27           C  
ATOM   3415  O   GLY A 274      16.241  28.215  27.333  1.00 45.75           O  
ATOM   3416  H   GLY A 274      14.845  24.153  27.845  1.00 43.18           H  
ATOM   3417  HA2 GLY A 274      17.110  25.854  27.346  1.00 45.41           H  
ATOM   3418  HA3 GLY A 274      16.165  25.755  28.851  1.00 45.41           H  
ATOM   3419  N   GLU A 275      14.152  27.300  27.375  1.00 59.06           N  
ATOM   3420  CA  GLU A 275      13.398  28.577  27.245  1.00 66.67           C  
ATOM   3421  C   GLU A 275      12.079  28.477  28.018  1.00 69.75           C  
ATOM   3422  O   GLU A 275      11.294  27.548  27.743  1.00 68.34           O  
ATOM   3423  CB  GLU A 275      13.144  28.924  25.777  1.00 71.10           C  
ATOM   3424  CG  GLU A 275      12.593  30.327  25.593  1.00 79.81           C  
ATOM   3425  CD  GLU A 275      11.756  30.544  24.345  1.00 92.69           C  
ATOM   3426  OE1 GLU A 275      11.385  29.544  23.700  1.00107.73           O  
ATOM   3427  OE2 GLU A 275      11.435  31.713  24.052  1.00 96.47           O1-
ATOM   3428  H   GLU A 275      13.629  26.436  27.393  1.00 59.06           H  
ATOM   3429  HA  GLU A 275      13.999  29.381  27.670  1.00 66.67           H  
ATOM   3430  HB2 GLU A 275      12.427  28.212  25.369  1.00 71.10           H  
ATOM   3431  HB3 GLU A 275      14.085  28.845  25.232  1.00 71.10           H  
ATOM   3432  HG2 GLU A 275      13.436  31.016  25.555  1.00 79.81           H  
ATOM   3433  HG3 GLU A 275      11.972  30.560  26.458  1.00 79.81           H  
ATOM   3434  N   GLU A 276      11.832  29.441  28.908  1.00 76.40           N  
ATOM   3435  CA  GLU A 276      10.620  29.500  29.770  1.00 78.21           C  
ATOM   3436  C   GLU A 276       9.490  30.213  29.018  1.00 72.61           C  
ATOM   3437  O   GLU A 276       8.315  29.909  29.304  1.00 67.05           O  
ATOM   3438  CB  GLU A 276      10.926  30.217  31.087  1.00 83.38           C  
ATOM   3439  CG  GLU A 276       9.923  29.915  32.190  1.00 85.93           C  
ATOM   3440  CD  GLU A 276      10.192  28.647  32.987  1.00 90.04           C  
ATOM   3441  OE1 GLU A 276      11.379  28.320  33.202  1.00 85.74           O  
ATOM   3442  OE2 GLU A 276       9.212  28.007  33.421  1.00 87.06           O1-
ATOM   3443  H   GLU A 276      12.514  30.180  29.003  1.00 76.40           H  
ATOM   3444  HA  GLU A 276      10.305  28.484  30.008  1.00 78.21           H  
ATOM   3445  HB2 GLU A 276      10.924  31.291  30.903  1.00 83.38           H  
ATOM   3446  HB3 GLU A 276      11.915  29.908  31.426  1.00 83.38           H  
ATOM   3447  HG2 GLU A 276       8.938  29.822  31.733  1.00 85.93           H  
ATOM   3448  HG3 GLU A 276       9.924  30.755  32.884  1.00 85.93           H  
ATOM   3449  N   GLN A 277       9.831  31.154  28.131  1.00 65.10           N  
ATOM   3450  CA  GLN A 277       8.841  31.904  27.311  1.00 67.22           C  
ATOM   3451  C   GLN A 277       8.218  30.956  26.278  1.00 59.83           C  
ATOM   3452  O   GLN A 277       8.958  30.168  25.648  1.00 57.67           O  
ATOM   3453  CB  GLN A 277       9.473  33.138  26.664  1.00 71.43           C  
ATOM   3454  CG  GLN A 277       9.444  34.368  27.564  1.00 76.61           C  
ATOM   3455  CD  GLN A 277       8.170  34.468  28.372  1.00 81.88           C  
ATOM   3456  OE1 GLN A 277       7.065  34.350  27.844  1.00 77.79           O  
ATOM   3457  NE2 GLN A 277       8.315  34.686  29.669  1.00 82.61           N  
ATOM   3458  H   GLN A 277      10.811  31.367  28.011  1.00 65.10           H  
ATOM   3459  HA  GLN A 277       8.046  32.277  27.956  1.00 67.22           H  
ATOM   3460  HB2 GLN A 277       8.929  33.366  25.748  1.00 71.43           H  
ATOM   3461  HB3 GLN A 277      10.511  32.910  26.423  1.00 71.43           H  
ATOM   3462  HG2 GLN A 277       9.533  35.258  26.941  1.00 76.61           H  
ATOM   3463  HG3 GLN A 277      10.289  34.318  28.250  1.00 76.61           H  
ATOM   3464 HE21 GLN A 277       9.239  34.777  30.066  1.00 82.61           H  
ATOM   3465 HE22 GLN A 277       7.501  34.761  30.263  1.00 82.61           H  
ATOM   3466  N   ALA A 278       6.885  30.951  26.212  1.00 54.90           N  
ATOM   3467  CA  ALA A 278       6.081  30.108  25.299  1.00 47.74           C  
ATOM   3468  C   ALA A 278       6.332  30.562  23.857  1.00 41.12           C  
ATOM   3469  O   ALA A 278       6.969  31.616  23.670  1.00 42.68           O  
ATOM   3470  CB  ALA A 278       4.624  30.204  25.674  1.00 50.49           C  
ATOM   3471  H   ALA A 278       6.386  31.571  26.834  1.00 54.90           H  
ATOM   3472  HA  ALA A 278       6.373  29.061  25.384  1.00 47.74           H  
ATOM   3473  HB1 ALA A 278       4.488  29.853  26.697  1.00 50.49           H  
ATOM   3474  HB2 ALA A 278       4.297  31.241  25.600  1.00 50.49           H  
ATOM   3475  HB3 ALA A 278       4.033  29.588  24.997  1.00 50.49           H  
ATOM   3476  N   LEU A 279       5.836  29.814  22.872  1.00 35.93           N  
ATOM   3477  CA  LEU A 279       5.854  30.264  21.455  1.00 31.54           C  
ATOM   3478  C   LEU A 279       5.104  31.600  21.377  1.00 25.66           C  
ATOM   3479  O   LEU A 279       4.112  31.768  22.105  1.00 26.93           O  
ATOM   3480  CB  LEU A 279       5.215  29.211  20.544  1.00 31.96           C  
ATOM   3481  CG  LEU A 279       5.715  27.776  20.700  1.00 38.10           C  
ATOM   3482  CD1 LEU A 279       5.168  26.897  19.588  1.00 36.81           C  
ATOM   3483  CD2 LEU A 279       7.234  27.715  20.728  1.00 43.63           C  
ATOM   3484  H   LEU A 279       5.436  28.914  23.095  1.00 35.93           H  
ATOM   3485  HA  LEU A 279       6.880  30.397  21.111  1.00 31.54           H  
ATOM   3486  HB2 LEU A 279       5.395  29.513  19.512  1.00 31.96           H  
ATOM   3487  HB3 LEU A 279       4.143  29.211  20.741  1.00 31.96           H  
ATOM   3488  HG  LEU A 279       5.350  27.400  21.656  1.00 38.10           H  
ATOM   3489 HD11 LEU A 279       4.079  26.926  19.605  1.00 36.81           H  
ATOM   3490 HD12 LEU A 279       5.527  27.263  18.626  1.00 36.81           H  
ATOM   3491 HD13 LEU A 279       5.507  25.871  19.736  1.00 36.81           H  
ATOM   3492 HD21 LEU A 279       7.630  28.086  19.783  1.00 43.63           H  
ATOM   3493 HD22 LEU A 279       7.607  28.332  21.545  1.00 43.63           H  
ATOM   3494 HD23 LEU A 279       7.554  26.684  20.876  1.00 43.63           H  
ATOM   3495  N   ASN A 280       5.584  32.537  20.565  1.00 23.16           N  
ATOM   3496  CA  ASN A 280       4.859  33.806  20.303  1.00 25.38           C  
ATOM   3497  C   ASN A 280       3.639  33.507  19.411  1.00 24.92           C  
ATOM   3498  O   ASN A 280       3.474  32.339  18.969  1.00 22.12           O  
ATOM   3499  CB  ASN A 280       5.799  34.871  19.736  1.00 26.44           C  
ATOM   3500  CG  ASN A 280       6.344  34.509  18.372  1.00 31.56           C  
ATOM   3501  OD1 ASN A 280       5.612  34.015  17.513  1.00 33.07           O  
ATOM   3502  ND2 ASN A 280       7.625  34.762  18.161  1.00 31.19           N  
ATOM   3503  H   ASN A 280       6.472  32.380  20.111  1.00 23.16           H  
ATOM   3504  HA  ASN A 280       4.484  34.231  21.234  1.00 25.38           H  
ATOM   3505  HB2 ASN A 280       6.636  34.997  20.423  1.00 26.44           H  
ATOM   3506  HB3 ASN A 280       5.252  35.810  19.654  1.00 26.44           H  
ATOM   3507 HD21 ASN A 280       8.187  35.168  18.895  1.00 31.19           H  
ATOM   3508 HD22 ASN A 280       8.041  34.549  17.266  1.00 31.19           H  
ATOM   3509  N   ASP A 281       2.758  34.491  19.239  1.00 24.63           N  
ATOM   3510  CA  ASP A 281       1.439  34.299  18.574  1.00 27.00           C  
ATOM   3511  C   ASP A 281       1.669  33.915  17.107  1.00 23.62           C  
ATOM   3512  O   ASP A 281       0.838  33.172  16.570  1.00 22.62           O  
ATOM   3513  CB  ASP A 281       0.562  35.551  18.656  1.00 27.14           C  
ATOM   3514  CG  ASP A 281       0.431  36.138  20.050  1.00 29.46           C  
ATOM   3515  OD1 ASP A 281       0.350  35.350  21.013  1.00 32.23           O  
ATOM   3516  OD2 ASP A 281       0.405  37.383  20.156  1.00 30.48           O1-
ATOM   3517  H   ASP A 281       2.996  35.413  19.576  1.00 24.63           H  
ATOM   3518  HA  ASP A 281       0.910  33.502  19.096  1.00 27.00           H  
ATOM   3519  HB2 ASP A 281      -0.435  35.292  18.301  1.00 27.14           H  
ATOM   3520  HB3 ASP A 281       0.993  36.312  18.005  1.00 27.14           H  
ATOM   3521  N   GLU A 282       2.672  34.522  16.463  1.00 21.95           N  
ATOM   3522  CA  GLU A 282       3.023  34.285  15.038  1.00 27.25           C  
ATOM   3523  C   GLU A 282       3.360  32.808  14.838  1.00 24.93           C  
ATOM   3524  O   GLU A 282       2.924  32.253  13.817  1.00 22.42           O  
ATOM   3525  CB  GLU A 282       4.203  35.149  14.596  1.00 33.12           C  
ATOM   3526  CG  GLU A 282       3.798  36.562  14.232  1.00 39.13           C  
ATOM   3527  CD  GLU A 282       4.582  37.183  13.084  1.00 47.27           C  
ATOM   3528  OE1 GLU A 282       5.828  37.039  13.079  1.00 44.82           O  
ATOM   3529  OE2 GLU A 282       3.945  37.816  12.196  1.00 37.12           O1-
ATOM   3530  H   GLU A 282       3.229  35.187  16.980  1.00 21.95           H  
ATOM   3531  HA  GLU A 282       2.163  34.559  14.426  1.00 27.25           H  
ATOM   3532  HB2 GLU A 282       4.666  34.685  13.725  1.00 33.12           H  
ATOM   3533  HB3 GLU A 282       4.925  35.194  15.411  1.00 33.12           H  
ATOM   3534  HG2 GLU A 282       3.934  37.190  15.113  1.00 39.13           H  
ATOM   3535  HG3 GLU A 282       2.744  36.550  13.954  1.00 39.13           H  
ATOM   3536  N   GLU A 283       4.125  32.220  15.765  1.00 26.21           N  
ATOM   3537  CA  GLU A 283       4.583  30.806  15.684  1.00 25.96           C  
ATOM   3538  C   GLU A 283       3.376  29.891  15.900  1.00 22.87           C  
ATOM   3539  O   GLU A 283       3.200  28.963  15.097  1.00 19.97           O  
ATOM   3540  CB  GLU A 283       5.737  30.543  16.657  1.00 27.94           C  
ATOM   3541  CG  GLU A 283       6.983  31.342  16.298  1.00 33.00           C  
ATOM   3542  CD  GLU A 283       8.246  31.099  17.115  1.00 36.65           C  
ATOM   3543  OE1 GLU A 283       8.235  30.230  18.008  1.00 40.65           O  
ATOM   3544  OE2 GLU A 283       9.259  31.761  16.821  1.00 42.13           O1-
ATOM   3545  H   GLU A 283       4.408  32.767  16.566  1.00 26.21           H  
ATOM   3546  HA  GLU A 283       4.991  30.592  14.696  1.00 25.96           H  
ATOM   3547  HB2 GLU A 283       5.982  29.481  16.633  1.00 27.94           H  
ATOM   3548  HB3 GLU A 283       5.419  30.820  17.662  1.00 27.94           H  
ATOM   3549  HG2 GLU A 283       6.731  32.398  16.396  1.00 33.00           H  
ATOM   3550  HG3 GLU A 283       7.222  31.121  15.258  1.00 33.00           H  
ATOM   3551  N   ILE A 284       2.550  30.167  16.910  1.00 20.75           N  
ATOM   3552  CA  ILE A 284       1.364  29.320  17.230  1.00 19.43           C  
ATOM   3553  C   ILE A 284       0.415  29.372  16.032  1.00 19.17           C  
ATOM   3554  O   ILE A 284      -0.052  28.297  15.583  1.00 18.73           O  
ATOM   3555  CB  ILE A 284       0.682  29.764  18.536  1.00 20.70           C  
ATOM   3556  CG1 ILE A 284       1.567  29.450  19.745  1.00 21.66           C  
ATOM   3557  CG2 ILE A 284      -0.696  29.134  18.665  1.00 19.88           C  
ATOM   3558  CD1 ILE A 284       1.029  29.968  21.063  1.00 23.61           C  
ATOM   3559  H   ILE A 284       2.734  30.980  17.480  1.00 20.75           H  
ATOM   3560  HA  ILE A 284       1.675  28.290  17.403  1.00 19.43           H  
ATOM   3561  HB  ILE A 284       0.545  30.845  18.505  1.00 20.70           H  
ATOM   3562 HG12 ILE A 284       2.546  29.898  19.577  1.00 21.66           H  
ATOM   3563 HG13 ILE A 284       1.670  28.368  19.820  1.00 21.66           H  
ATOM   3564 HG21 ILE A 284      -1.307  29.417  17.808  1.00 19.88           H  
ATOM   3565 HG22 ILE A 284      -0.598  28.049  18.699  1.00 19.88           H  
ATOM   3566 HG23 ILE A 284      -1.171  29.485  19.581  1.00 19.88           H  
ATOM   3567 HD11 ILE A 284       0.918  31.051  21.009  1.00 23.61           H  
ATOM   3568 HD12 ILE A 284       0.059  29.512  21.264  1.00 23.61           H  
ATOM   3569 HD13 ILE A 284       1.723  29.713  21.864  1.00 23.61           H  
ATOM   3570  N   THR A 285       0.216  30.567  15.472  1.00 16.94           N  
ATOM   3571  CA  THR A 285      -0.661  30.760  14.290  1.00 16.55           C  
ATOM   3572  C   THR A 285      -0.057  30.028  13.085  1.00 15.31           C  
ATOM   3573  O   THR A 285      -0.816  29.431  12.304  1.00 15.04           O  
ATOM   3574  CB  THR A 285      -0.860  32.233  13.933  1.00 17.99           C  
ATOM   3575  OG1 THR A 285      -1.435  32.934  15.036  1.00 17.55           O  
ATOM   3576  CG2 THR A 285      -1.750  32.371  12.718  1.00 20.06           C  
ATOM   3577  H   THR A 285       0.680  31.372  15.868  1.00 16.94           H  
ATOM   3578  HA  THR A 285      -1.639  30.352  14.545  1.00 16.55           H  
ATOM   3579  HB  THR A 285       0.114  32.665  13.704  1.00 17.99           H  
ATOM   3580 HG21 THR A 285      -1.300  31.844  11.877  1.00 20.06           H  
ATOM   3581 HG22 THR A 285      -2.729  31.943  12.934  1.00 20.06           H  
ATOM   3582 HG23 THR A 285      -1.862  33.426  12.468  1.00 20.06           H  
ATOM   3583  HG1 THR A 285      -2.290  32.537  15.219  1.00 17.55           H  
ATOM   3584  N   GLY A 286       1.260  30.110  12.917  1.00 14.19           N  
ATOM   3585  CA  GLY A 286       1.968  29.474  11.791  1.00 14.77           C  
ATOM   3586  C   GLY A 286       1.812  27.969  11.820  1.00 14.02           C  
ATOM   3587  O   GLY A 286       1.699  27.368  10.735  1.00 13.94           O  
ATOM   3588  H   GLY A 286       1.800  30.632  13.592  1.00 14.19           H  
ATOM   3589  HA2 GLY A 286       3.028  29.722  11.853  1.00 14.77           H  
ATOM   3590  HA3 GLY A 286       1.560  29.855  10.855  1.00 14.77           H  
ATOM   3591  N   LEU A 287       1.827  27.371  13.013  1.00 14.04           N  
ATOM   3592  CA  LEU A 287       1.698  25.899  13.172  1.00 15.91           C  
ATOM   3593  C   LEU A 287       0.280  25.478  12.753  1.00 16.13           C  
ATOM   3594  O   LEU A 287       0.166  24.454  12.053  1.00 16.19           O  
ATOM   3595  CB  LEU A 287       2.026  25.493  14.614  1.00 15.93           C  
ATOM   3596  CG  LEU A 287       3.496  25.589  15.021  1.00 17.62           C  
ATOM   3597  CD1 LEU A 287       3.688  25.104  16.453  1.00 19.43           C  
ATOM   3598  CD2 LEU A 287       4.394  24.796  14.081  1.00 17.22           C  
ATOM   3599  H   LEU A 287       1.930  27.941  13.840  1.00 14.04           H  
ATOM   3600  HA  LEU A 287       2.410  25.381  12.530  1.00 15.91           H  
ATOM   3601  HB2 LEU A 287       1.710  24.459  14.749  1.00 15.93           H  
ATOM   3602  HB3 LEU A 287       1.453  26.138  15.280  1.00 15.93           H  
ATOM   3603  HG  LEU A 287       3.783  26.639  14.956  1.00 17.62           H  
ATOM   3604 HD11 LEU A 287       3.064  25.695  17.124  1.00 19.43           H  
ATOM   3605 HD12 LEU A 287       3.402  24.054  16.522  1.00 19.43           H  
ATOM   3606 HD13 LEU A 287       4.734  25.215  16.737  1.00 19.43           H  
ATOM   3607 HD21 LEU A 287       4.127  23.740  14.128  1.00 17.22           H  
ATOM   3608 HD22 LEU A 287       4.263  25.159  13.062  1.00 17.22           H  
ATOM   3609 HD23 LEU A 287       5.434  24.921  14.381  1.00 17.22           H  
ATOM   3610  N   MET A 288      -0.733  26.307  13.038  1.00 17.32           N  
ATOM   3611  CA  MET A 288      -2.146  26.087  12.607  1.00 17.65           C  
ATOM   3612  C   MET A 288      -2.211  26.074  11.082  1.00 14.70           C  
ATOM   3613  O   MET A 288      -2.912  25.218  10.518  1.00 15.36           O  
ATOM   3614  CB  MET A 288      -3.079  27.207  13.074  1.00 22.71           C  
ATOM   3615  CG  MET A 288      -3.147  27.357  14.558  1.00 30.83           C  
ATOM   3616  SD  MET A 288      -3.928  25.938  15.323  1.00 36.28           S  
ATOM   3617  CE  MET A 288      -4.225  26.652  16.937  1.00 34.14           C  
ATOM   3618  H   MET A 288      -0.528  27.135  13.579  1.00 17.32           H  
ATOM   3619  HA  MET A 288      -2.465  25.142  13.047  1.00 17.65           H  
ATOM   3620  HB2 MET A 288      -4.082  26.995  12.704  1.00 22.71           H  
ATOM   3621  HB3 MET A 288      -2.726  28.147  12.650  1.00 22.71           H  
ATOM   3622  HG2 MET A 288      -3.723  28.251  14.798  1.00 30.83           H  
ATOM   3623  HG3 MET A 288      -2.135  27.460  14.951  1.00 30.83           H  
ATOM   3624  HE1 MET A 288      -3.276  26.948  17.384  1.00 34.14           H  
ATOM   3625  HE2 MET A 288      -4.867  27.527  16.835  1.00 34.14           H  
ATOM   3626  HE3 MET A 288      -4.714  25.916  17.576  1.00 34.14           H  
ATOM   3627  N   ILE A 289      -1.699  27.135  10.470  1.00 13.33           N  
ATOM   3628  CA  ILE A 289      -1.739  27.317   8.995  1.00 12.80           C  
ATOM   3629  C   ILE A 289      -1.026  26.135   8.343  1.00 12.54           C  
ATOM   3630  O   ILE A 289      -1.547  25.630   7.348  1.00 12.66           O  
ATOM   3631  CB  ILE A 289      -1.111  28.653   8.584  1.00 13.38           C  
ATOM   3632  CG1 ILE A 289      -1.899  29.832   9.156  1.00 14.46           C  
ATOM   3633  CG2 ILE A 289      -0.984  28.741   7.073  1.00 13.67           C  
ATOM   3634  CD1 ILE A 289      -1.200  31.150   8.990  1.00 14.01           C  
ATOM   3635  H   ILE A 289      -1.262  27.851  11.032  1.00 13.33           H  
ATOM   3636  HA  ILE A 289      -2.774  27.345   8.655  1.00 12.80           H  
ATOM   3637  HB  ILE A 289      -0.107  28.704   9.005  1.00 13.38           H  
ATOM   3638 HG12 ILE A 289      -2.060  29.657  10.220  1.00 14.46           H  
ATOM   3639 HG13 ILE A 289      -2.861  29.884   8.647  1.00 14.46           H  
ATOM   3640 HG21 ILE A 289      -0.378  27.910   6.710  1.00 13.67           H  
ATOM   3641 HG22 ILE A 289      -1.975  28.692   6.622  1.00 13.67           H  
ATOM   3642 HG23 ILE A 289      -0.507  29.683   6.803  1.00 13.67           H  
ATOM   3643 HD11 ILE A 289      -0.234  31.115   9.494  1.00 14.01           H  
ATOM   3644 HD12 ILE A 289      -1.049  31.350   7.929  1.00 14.01           H  
ATOM   3645 HD13 ILE A 289      -1.809  31.942   9.426  1.00 14.01           H  
ATOM   3646  N   ALA A 290       0.122  25.726   8.888  1.00 12.16           N  
ATOM   3647  CA  ALA A 290       0.895  24.566   8.397  1.00 11.87           C  
ATOM   3648  C   ALA A 290      -0.020  23.337   8.349  1.00 11.26           C  
ATOM   3649  O   ALA A 290      -0.001  22.632   7.329  1.00 10.39           O  
ATOM   3650  CB  ALA A 290       2.113  24.333   9.261  1.00 13.40           C  
ATOM   3651  H   ALA A 290       0.483  26.238   9.680  1.00 12.16           H  
ATOM   3652  HA  ALA A 290       1.258  24.764   7.388  1.00 11.87           H  
ATOM   3653  HB1 ALA A 290       2.746  25.221   9.244  1.00 13.40           H  
ATOM   3654  HB2 ALA A 290       1.799  24.130  10.285  1.00 13.40           H  
ATOM   3655  HB3 ALA A 290       2.673  23.480   8.877  1.00 13.40           H  
ATOM   3656  N   LEU A 291      -0.783  23.079   9.412  1.00 11.43           N  
ATOM   3657  CA  LEU A 291      -1.655  21.876   9.496  1.00 12.39           C  
ATOM   3658  C   LEU A 291      -2.866  22.021   8.563  1.00 10.91           C  
ATOM   3659  O   LEU A 291      -3.325  21.000   8.039  1.00 10.68           O  
ATOM   3660  CB  LEU A 291      -2.091  21.666  10.946  1.00 14.76           C  
ATOM   3661  CG  LEU A 291      -0.962  21.318  11.912  1.00 16.11           C  
ATOM   3662  CD1 LEU A 291      -1.521  21.038  13.293  1.00 18.27           C  
ATOM   3663  CD2 LEU A 291      -0.161  20.126  11.413  1.00 17.16           C  
ATOM   3664  H   LEU A 291      -0.768  23.724  10.189  1.00 11.43           H  
ATOM   3665  HA  LEU A 291      -1.096  20.999   9.170  1.00 12.39           H  
ATOM   3666  HB2 LEU A 291      -2.817  20.853  10.967  1.00 14.76           H  
ATOM   3667  HB3 LEU A 291      -2.563  22.585  11.294  1.00 14.76           H  
ATOM   3668  HG  LEU A 291      -0.290  22.174  11.970  1.00 16.11           H  
ATOM   3669 HD11 LEU A 291      -2.067  21.912  13.648  1.00 18.27           H  
ATOM   3670 HD12 LEU A 291      -2.195  20.183  13.246  1.00 18.27           H  
ATOM   3671 HD13 LEU A 291      -0.703  20.818  13.978  1.00 18.27           H  
ATOM   3672 HD21 LEU A 291      -0.811  19.254  11.346  1.00 17.16           H  
ATOM   3673 HD22 LEU A 291       0.249  20.350  10.428  1.00 17.16           H  
ATOM   3674 HD23 LEU A 291       0.653  19.919  12.107  1.00 17.16           H  
ATOM   3675  N   LEU A 292      -3.349  23.241   8.330  1.00 10.45           N  
ATOM   3676  CA  LEU A 292      -4.409  23.483   7.314  1.00 11.08           C  
ATOM   3677  C   LEU A 292      -3.864  23.115   5.935  1.00 10.45           C  
ATOM   3678  O   LEU A 292      -4.540  22.366   5.207  1.00  9.81           O  
ATOM   3679  CB  LEU A 292      -4.851  24.943   7.350  1.00 12.01           C  
ATOM   3680  CG  LEU A 292      -5.802  25.319   8.486  1.00 13.58           C  
ATOM   3681  CD1 LEU A 292      -6.181  26.780   8.378  1.00 14.34           C  
ATOM   3682  CD2 LEU A 292      -7.052  24.452   8.483  1.00 13.79           C  
ATOM   3683  H   LEU A 292      -2.986  24.022   8.857  1.00 10.45           H  
ATOM   3684  HA  LEU A 292      -5.280  22.865   7.533  1.00 11.08           H  
ATOM   3685  HB2 LEU A 292      -5.351  25.165   6.407  1.00 12.01           H  
ATOM   3686  HB3 LEU A 292      -3.958  25.561   7.442  1.00 12.01           H  
ATOM   3687  HG  LEU A 292      -5.283  25.146   9.429  1.00 13.58           H  
ATOM   3688 HD11 LEU A 292      -5.280  27.393   8.414  1.00 14.34           H  
ATOM   3689 HD12 LEU A 292      -6.700  26.952   7.435  1.00 14.34           H  
ATOM   3690 HD13 LEU A 292      -6.835  27.048   9.207  1.00 14.34           H  
ATOM   3691 HD21 LEU A 292      -7.596  24.602   7.550  1.00 13.79           H  
ATOM   3692 HD22 LEU A 292      -6.767  23.404   8.573  1.00 13.79           H  
ATOM   3693 HD23 LEU A 292      -7.688  24.729   9.323  1.00 13.79           H  
ATOM   3694  N   PHE A 293      -2.662  23.588   5.601  1.00 10.67           N  
ATOM   3695  CA  PHE A 293      -2.029  23.283   4.295  1.00 11.65           C  
ATOM   3696  C   PHE A 293      -1.719  21.789   4.195  1.00 11.16           C  
ATOM   3697  O   PHE A 293      -1.971  21.218   3.127  1.00 10.83           O  
ATOM   3698  CB  PHE A 293      -0.818  24.174   4.041  1.00 12.36           C  
ATOM   3699  CG  PHE A 293      -1.205  25.469   3.379  1.00 12.80           C  
ATOM   3700  CD1 PHE A 293      -1.850  26.459   4.100  1.00 12.41           C  
ATOM   3701  CD2 PHE A 293      -1.070  25.632   2.012  1.00 13.86           C  
ATOM   3702  CE1 PHE A 293      -2.288  27.618   3.478  1.00 12.92           C  
ATOM   3703  CE2 PHE A 293      -1.446  26.819   1.403  1.00 14.43           C  
ATOM   3704  CZ  PHE A 293      -2.066  27.805   2.135  1.00 13.77           C  
ATOM   3705  H   PHE A 293      -2.167  24.173   6.259  1.00 10.67           H  
ATOM   3706  HA  PHE A 293      -2.732  23.514   3.495  1.00 11.65           H  
ATOM   3707  HB2 PHE A 293      -0.119  23.643   3.395  1.00 12.36           H  
ATOM   3708  HB3 PHE A 293      -0.337  24.395   4.994  1.00 12.36           H  
ATOM   3709  HD1 PHE A 293      -2.014  26.327   5.159  1.00 12.41           H  
ATOM   3710  HD2 PHE A 293      -0.668  24.827   1.414  1.00 13.86           H  
ATOM   3711  HE1 PHE A 293      -2.804  28.375   4.050  1.00 12.92           H  
ATOM   3712  HE2 PHE A 293      -1.252  26.970   0.351  1.00 14.43           H  
ATOM   3713  HZ  PHE A 293      -2.377  28.722   1.656  1.00 13.77           H  
ATOM   3714  N   ALA A 294      -1.271  21.150   5.276  1.00 11.24           N  
ATOM   3715  CA  ALA A 294      -0.942  19.704   5.262  1.00 11.45           C  
ATOM   3716  C   ALA A 294      -2.219  18.884   5.052  1.00 10.83           C  
ATOM   3717  O   ALA A 294      -2.153  17.864   4.335  1.00 10.87           O  
ATOM   3718  CB  ALA A 294      -0.209  19.300   6.523  1.00 10.86           C  
ATOM   3719  H   ALA A 294      -1.152  21.669   6.134  1.00 11.24           H  
ATOM   3720  HA  ALA A 294      -0.268  19.500   4.430  1.00 11.45           H  
ATOM   3721  HB1 ALA A 294       0.707  19.884   6.613  1.00 10.86           H  
ATOM   3722  HB2 ALA A 294      -0.845  19.486   7.388  1.00 10.86           H  
ATOM   3723  HB3 ALA A 294       0.039  18.240   6.475  1.00 10.86           H  
ATOM   3724  N   GLY A 295      -3.336  19.319   5.641  1.00 10.33           N  
ATOM   3725  CA  GLY A 295      -4.442  18.435   6.061  1.00 11.49           C  
ATOM   3726  C   GLY A 295      -5.745  18.647   5.303  1.00 12.04           C  
ATOM   3727  O   GLY A 295      -6.589  17.738   5.351  1.00 13.79           O  
ATOM   3728  H   GLY A 295      -3.430  20.311   5.809  1.00 10.33           H  
ATOM   3729  HA2 GLY A 295      -4.633  18.609   7.120  1.00 11.49           H  
ATOM   3730  HA3 GLY A 295      -4.127  17.402   5.913  1.00 11.49           H  
ATOM   3731  N   GLN A 296      -5.954  19.806   4.677  1.00 11.09           N  
ATOM   3732  CA  GLN A 296      -7.293  20.185   4.152  1.00 12.40           C  
ATOM   3733  C   GLN A 296      -7.530  19.506   2.802  1.00 11.65           C  
ATOM   3734  O   GLN A 296      -8.350  18.577   2.739  1.00 11.29           O  
ATOM   3735  CB  GLN A 296      -7.420  21.703   4.051  1.00 12.43           C  
ATOM   3736  CG  GLN A 296      -7.658  22.362   5.400  1.00 12.44           C  
ATOM   3737  CD  GLN A 296      -8.926  21.865   6.045  1.00 12.71           C  
ATOM   3738  OE1 GLN A 296     -10.021  22.018   5.502  1.00 13.06           O  
ATOM   3739  NE2 GLN A 296      -8.776  21.194   7.176  1.00 11.94           N  
ATOM   3740  H   GLN A 296      -5.181  20.445   4.556  1.00 11.09           H  
ATOM   3741  HA  GLN A 296      -8.062  19.842   4.844  1.00 12.40           H  
ATOM   3742  HB2 GLN A 296      -8.257  21.940   3.394  1.00 12.43           H  
ATOM   3743  HB3 GLN A 296      -6.500  22.103   3.625  1.00 12.43           H  
ATOM   3744  HG2 GLN A 296      -7.732  23.440   5.259  1.00 12.44           H  
ATOM   3745  HG3 GLN A 296      -6.817  22.139   6.056  1.00 12.44           H  
ATOM   3746 HE21 GLN A 296      -7.858  21.094   7.586  1.00 11.94           H  
ATOM   3747 HE22 GLN A 296      -9.579  20.782   7.629  1.00 11.94           H  
ATOM   3748  N   HIS A 297      -6.813  19.929   1.766  1.00 11.54           N  
ATOM   3749  CA  HIS A 297      -7.057  19.463   0.378  1.00 12.26           C  
ATOM   3750  C   HIS A 297      -6.665  17.992   0.244  1.00 10.41           C  
ATOM   3751  O   HIS A 297      -7.373  17.267  -0.451  1.00  9.27           O  
ATOM   3752  CB  HIS A 297      -6.343  20.348  -0.630  1.00 14.78           C  
ATOM   3753  CG  HIS A 297      -6.848  21.744  -0.597  1.00 18.50           C  
ATOM   3754  ND1 HIS A 297      -8.149  22.062  -0.931  1.00 22.40           N  
ATOM   3755  CD2 HIS A 297      -6.271  22.885  -0.172  1.00 20.37           C  
ATOM   3756  CE1 HIS A 297      -8.337  23.352  -0.755  1.00 23.49           C  
ATOM   3757  NE2 HIS A 297      -7.207  23.876  -0.266  1.00 23.14           N  
ATOM   3758  H   HIS A 297      -6.072  20.595   1.930  1.00 11.54           H  
ATOM   3759  HA  HIS A 297      -8.122  19.542   0.158  1.00 12.26           H  
ATOM   3760  HB2 HIS A 297      -6.498  19.941  -1.629  1.00 14.78           H  
ATOM   3761  HB3 HIS A 297      -5.277  20.353  -0.402  1.00 14.78           H  
ATOM   3762  HD2 HIS A 297      -5.255  22.996   0.178  1.00 20.37           H  
ATOM   3763  HE2 HIS A 297      -7.069  24.843  -0.009  1.00 23.14           H  
ATOM   3764  HE1 HIS A 297      -9.246  23.894  -0.968  1.00 23.49           H  
ATOM   3765  N   THR A 298      -5.578  17.571   0.884  1.00  9.96           N  
ATOM   3766  CA  THR A 298      -5.168  16.139   0.878  1.00  9.88           C  
ATOM   3767  C   THR A 298      -6.345  15.278   1.358  1.00 10.36           C  
ATOM   3768  O   THR A 298      -6.643  14.269   0.695  1.00 11.76           O  
ATOM   3769  CB  THR A 298      -3.923  15.897   1.735  1.00  9.64           C  
ATOM   3770  OG1 THR A 298      -2.851  16.670   1.188  1.00 10.03           O  
ATOM   3771  CG2 THR A 298      -3.541  14.437   1.769  1.00 10.01           C  
ATOM   3772  H   THR A 298      -5.015  18.241   1.388  1.00  9.96           H  
ATOM   3773  HA  THR A 298      -4.902  15.857  -0.141  1.00  9.88           H  
ATOM   3774  HB  THR A 298      -4.134  16.197   2.761  1.00  9.64           H  
ATOM   3775 HG21 THR A 298      -4.367  13.855   2.177  1.00 10.01           H  
ATOM   3776 HG22 THR A 298      -3.321  14.095   0.758  1.00 10.01           H  
ATOM   3777 HG23 THR A 298      -2.659  14.307   2.397  1.00 10.01           H  
ATOM   3778  HG1 THR A 298      -2.706  16.369   0.288  1.00 10.03           H  
ATOM   3779  N   SER A 299      -6.933  15.612   2.507  1.00  9.66           N  
ATOM   3780  CA  SER A 299      -7.969  14.774   3.170  1.00 10.47           C  
ATOM   3781  C   SER A 299      -9.266  14.845   2.353  1.00 10.33           C  
ATOM   3782  O   SER A 299      -9.885  13.798   2.106  1.00 10.69           O  
ATOM   3783  CB  SER A 299      -8.203  15.198   4.598  1.00 10.81           C  
ATOM   3784  OG  SER A 299      -7.021  15.087   5.367  1.00 10.95           O  
ATOM   3785  H   SER A 299      -6.662  16.478   2.950  1.00  9.66           H  
ATOM   3786  HA  SER A 299      -7.617  13.743   3.206  1.00 10.47           H  
ATOM   3787  HB2 SER A 299      -8.972  14.562   5.036  1.00 10.81           H  
ATOM   3788  HB3 SER A 299      -8.538  16.235   4.610  1.00 10.81           H  
ATOM   3789  HG  SER A 299      -6.744  14.168   5.343  1.00 10.95           H  
ATOM   3790  N   SER A 300      -9.631  16.031   1.875  1.00  9.87           N  
ATOM   3791  CA  SER A 300     -10.905  16.216   1.135  1.00 10.83           C  
ATOM   3792  C   SER A 300     -10.828  15.547  -0.248  1.00 10.64           C  
ATOM   3793  O   SER A 300     -11.832  14.914  -0.646  1.00 10.70           O  
ATOM   3794  CB  SER A 300     -11.317  17.662   1.070  1.00 10.30           C  
ATOM   3795  OG  SER A 300     -10.514  18.382   0.158  1.00  9.77           O  
ATOM   3796  H   SER A 300      -9.026  16.827   2.019  1.00  9.87           H  
ATOM   3797  HA  SER A 300     -11.698  15.714   1.690  1.00 10.83           H  
ATOM   3798  HB2 SER A 300     -11.215  18.106   2.060  1.00 10.30           H  
ATOM   3799  HB3 SER A 300     -12.358  17.721   0.751  1.00 10.30           H  
ATOM   3800  HG  SER A 300      -9.604  18.317   0.458  1.00  9.77           H  
ATOM   3801  N   VAL A 301      -9.666  15.537  -0.902  1.00 11.01           N  
ATOM   3802  CA  VAL A 301      -9.542  14.856  -2.224  1.00 12.16           C  
ATOM   3803  C   VAL A 301      -9.560  13.342  -2.002  1.00 11.12           C  
ATOM   3804  O   VAL A 301     -10.285  12.662  -2.742  1.00 10.53           O  
ATOM   3805  CB  VAL A 301      -8.319  15.297  -3.049  1.00 14.61           C  
ATOM   3806  CG1 VAL A 301      -8.374  16.784  -3.376  1.00 15.41           C  
ATOM   3807  CG2 VAL A 301      -7.008  14.923  -2.393  1.00 16.14           C  
ATOM   3808  H   VAL A 301      -8.861  15.995  -0.498  1.00 11.01           H  
ATOM   3809  HA  VAL A 301     -10.397  15.157  -2.829  1.00 12.16           H  
ATOM   3810  HB  VAL A 301      -8.364  14.746  -3.989  1.00 14.61           H  
ATOM   3811 HG11 VAL A 301      -9.303  17.007  -3.900  1.00 15.41           H  
ATOM   3812 HG12 VAL A 301      -8.331  17.361  -2.452  1.00 15.41           H  
ATOM   3813 HG13 VAL A 301      -7.527  17.048  -4.010  1.00 15.41           H  
ATOM   3814 HG21 VAL A 301      -6.913  15.450  -1.444  1.00 16.14           H  
ATOM   3815 HG22 VAL A 301      -6.984  13.848  -2.215  1.00 16.14           H  
ATOM   3816 HG23 VAL A 301      -6.182  15.201  -3.047  1.00 16.14           H  
ATOM   3817  N   THR A 302      -8.845  12.847  -0.988  1.00 10.88           N  
ATOM   3818  CA  THR A 302      -8.810  11.396  -0.640  1.00 10.93           C  
ATOM   3819  C   THR A 302     -10.201  10.946  -0.170  1.00 10.80           C  
ATOM   3820  O   THR A 302     -10.674   9.898  -0.647  1.00 11.49           O  
ATOM   3821  CB  THR A 302      -7.696  11.069   0.360  1.00 11.28           C  
ATOM   3822  OG1 THR A 302      -6.464  11.503  -0.225  1.00 11.27           O  
ATOM   3823  CG2 THR A 302      -7.637   9.592   0.686  1.00 11.02           C  
ATOM   3824  H   THR A 302      -8.300  13.487  -0.428  1.00 10.88           H  
ATOM   3825  HA  THR A 302      -8.561  10.823  -1.533  1.00 10.93           H  
ATOM   3826  HB  THR A 302      -7.889  11.581   1.303  1.00 11.28           H  
ATOM   3827 HG21 THR A 302      -8.587   9.277   1.116  1.00 11.02           H  
ATOM   3828 HG22 THR A 302      -7.445   9.026  -0.226  1.00 11.02           H  
ATOM   3829 HG23 THR A 302      -6.836   9.410   1.402  1.00 11.02           H  
ATOM   3830  HG1 THR A 302      -6.348  11.022  -1.047  1.00 11.27           H  
ATOM   3831  N   GLY A 303     -10.872  11.731   0.674  1.00 10.41           N  
ATOM   3832  CA  GLY A 303     -12.276  11.468   1.054  1.00 11.10           C  
ATOM   3833  C   GLY A 303     -13.186  11.352  -0.166  1.00 10.65           C  
ATOM   3834  O   GLY A 303     -14.077  10.490  -0.168  1.00 10.74           O  
ATOM   3835  H   GLY A 303     -10.404  12.535   1.068  1.00 10.41           H  
ATOM   3836  HA2 GLY A 303     -12.630  12.286   1.681  1.00 11.10           H  
ATOM   3837  HA3 GLY A 303     -12.320  10.535   1.616  1.00 11.10           H  
ATOM   3838  N   SER A 304     -12.970  12.200  -1.173  1.00 10.49           N  
ATOM   3839  CA  SER A 304     -13.812  12.288  -2.393  1.00 10.69           C  
ATOM   3840  C   SER A 304     -13.579  11.061  -3.284  1.00 11.52           C  
ATOM   3841  O   SER A 304     -14.575  10.430  -3.698  1.00 10.50           O  
ATOM   3842  CB  SER A 304     -13.556  13.558  -3.149  1.00 10.87           C  
ATOM   3843  OG  SER A 304     -13.936  14.698  -2.395  1.00 12.20           O  
ATOM   3844  H   SER A 304     -12.180  12.825  -1.101  1.00 10.49           H  
ATOM   3845  HA  SER A 304     -14.857  12.303  -2.084  1.00 10.69           H  
ATOM   3846  HB2 SER A 304     -14.129  13.540  -4.076  1.00 10.87           H  
ATOM   3847  HB3 SER A 304     -12.493  13.624  -3.380  1.00 10.87           H  
ATOM   3848  HG  SER A 304     -14.873  14.620  -2.203  1.00 12.20           H  
ATOM   3849  N   TRP A 305     -12.319  10.739  -3.585  1.00 11.07           N  
ATOM   3850  CA  TRP A 305     -11.974   9.540  -4.394  1.00 11.94           C  
ATOM   3851  C   TRP A 305     -12.516   8.289  -3.698  1.00 11.92           C  
ATOM   3852  O   TRP A 305     -12.905   7.351  -4.415  1.00 13.95           O  
ATOM   3853  CB  TRP A 305     -10.467   9.425  -4.641  1.00 11.17           C  
ATOM   3854  CG  TRP A 305      -9.891  10.427  -5.597  1.00 10.54           C  
ATOM   3855  CD1 TRP A 305      -8.853  11.277  -5.343  1.00 10.32           C  
ATOM   3856  CD2 TRP A 305     -10.142  10.519  -7.012  1.00 10.39           C  
ATOM   3857  NE1 TRP A 305      -8.447  11.896  -6.495  1.00 10.63           N  
ATOM   3858  CE2 TRP A 305      -9.239  11.471  -7.531  1.00 10.52           C  
ATOM   3859  CE3 TRP A 305     -11.015   9.868  -7.892  1.00 11.01           C  
ATOM   3860  CZ2 TRP A 305      -9.186  11.780  -8.888  1.00 10.69           C  
ATOM   3861  CZ3 TRP A 305     -10.987  10.202  -9.227  1.00 11.29           C  
ATOM   3862  CH2 TRP A 305     -10.080  11.140  -9.718  1.00 11.15           C  
ATOM   3863  H   TRP A 305     -11.572  11.332  -3.251  1.00 11.07           H  
ATOM   3864  HA  TRP A 305     -12.440   9.641  -5.374  1.00 11.94           H  
ATOM   3865  HB2 TRP A 305     -10.267   8.429  -5.037  1.00 11.17           H  
ATOM   3866  HB3 TRP A 305      -9.960   9.544  -3.684  1.00 11.17           H  
ATOM   3867  HD1 TRP A 305      -8.414  11.439  -4.370  1.00 10.32           H  
ATOM   3868  HE1 TRP A 305      -7.688  12.558  -6.570  1.00 10.63           H  
ATOM   3869  HE3 TRP A 305     -11.700   9.116  -7.529  1.00 11.01           H  
ATOM   3870  HZ2 TRP A 305      -8.473  12.493  -9.274  1.00 10.69           H  
ATOM   3871  HZ3 TRP A 305     -11.680   9.729  -9.907  1.00 11.29           H  
ATOM   3872  HH2 TRP A 305     -10.078  11.370 -10.773  1.00 11.15           H  
ATOM   3873  N   THR A 306     -12.446   8.218  -2.368  1.00 11.66           N  
ATOM   3874  CA  THR A 306     -12.940   7.021  -1.632  1.00 12.31           C  
ATOM   3875  C   THR A 306     -14.364   6.710  -2.111  1.00 14.14           C  
ATOM   3876  O   THR A 306     -14.633   5.541  -2.443  1.00 14.51           O  
ATOM   3877  CB  THR A 306     -12.912   7.190  -0.111  1.00 11.96           C  
ATOM   3878  OG1 THR A 306     -11.563   7.390   0.309  1.00 12.20           O  
ATOM   3879  CG2 THR A 306     -13.481   5.983   0.606  1.00 12.17           C  
ATOM   3880  H   THR A 306     -12.051   8.990  -1.850  1.00 11.66           H  
ATOM   3881  HA  THR A 306     -12.266   6.192  -1.850  1.00 12.31           H  
ATOM   3882  HB  THR A 306     -13.531   8.051   0.143  1.00 11.96           H  
ATOM   3883 HG21 THR A 306     -14.509   5.819   0.282  1.00 12.17           H  
ATOM   3884 HG22 THR A 306     -12.881   5.104   0.371  1.00 12.17           H  
ATOM   3885 HG23 THR A 306     -13.463   6.158   1.682  1.00 12.17           H  
ATOM   3886  HG1 THR A 306     -11.063   6.608   0.063  1.00 12.20           H  
ATOM   3887  N   GLY A 307     -15.219   7.738  -2.179  1.00 13.73           N  
ATOM   3888  CA  GLY A 307     -16.645   7.623  -2.547  1.00 14.86           C  
ATOM   3889  C   GLY A 307     -16.833   7.426  -4.042  1.00 16.47           C  
ATOM   3890  O   GLY A 307     -17.668   6.577  -4.435  1.00 17.45           O  
ATOM   3891  H   GLY A 307     -14.863   8.658  -1.963  1.00 13.73           H  
ATOM   3892  HA2 GLY A 307     -17.161   8.534  -2.244  1.00 14.86           H  
ATOM   3893  HA3 GLY A 307     -17.076   6.770  -2.023  1.00 14.86           H  
ATOM   3894  N   LEU A 308     -16.132   8.207  -4.865  1.00 13.06           N  
ATOM   3895  CA  LEU A 308     -16.329   8.178  -6.331  1.00 14.64           C  
ATOM   3896  C   LEU A 308     -15.957   6.788  -6.852  1.00 15.41           C  
ATOM   3897  O   LEU A 308     -16.605   6.324  -7.801  1.00 17.49           O  
ATOM   3898  CB  LEU A 308     -15.457   9.242  -6.994  1.00 14.68           C  
ATOM   3899  CG  LEU A 308     -15.816  10.680  -6.658  1.00 14.95           C  
ATOM   3900  CD1 LEU A 308     -14.656  11.594  -7.011  1.00 16.25           C  
ATOM   3901  CD2 LEU A 308     -17.074  11.104  -7.392  1.00 16.44           C  
ATOM   3902  H   LEU A 308     -15.446   8.837  -4.476  1.00 13.06           H  
ATOM   3903  HA  LEU A 308     -17.371   8.389  -6.569  1.00 14.64           H  
ATOM   3904  HB2 LEU A 308     -15.538   9.118  -8.074  1.00 14.68           H  
ATOM   3905  HB3 LEU A 308     -14.426   9.072  -6.685  1.00 14.68           H  
ATOM   3906  HG  LEU A 308     -16.011  10.754  -5.588  1.00 14.95           H  
ATOM   3907 HD11 LEU A 308     -13.771  11.289  -6.453  1.00 16.25           H  
ATOM   3908 HD12 LEU A 308     -14.453  11.527  -8.080  1.00 16.25           H  
ATOM   3909 HD13 LEU A 308     -14.912  12.622  -6.753  1.00 16.25           H  
ATOM   3910 HD21 LEU A 308     -16.907  11.039  -8.467  1.00 16.44           H  
ATOM   3911 HD22 LEU A 308     -17.897  10.446  -7.112  1.00 16.44           H  
ATOM   3912 HD23 LEU A 308     -17.322  12.131  -7.124  1.00 16.44           H  
ATOM   3913  N   LEU A 309     -14.895   6.199  -6.305  1.00 15.99           N  
ATOM   3914  CA  LEU A 309     -14.422   4.849  -6.701  1.00 18.24           C  
ATOM   3915  C   LEU A 309     -15.394   3.787  -6.174  1.00 18.38           C  
ATOM   3916  O   LEU A 309     -15.806   2.930  -6.970  1.00 17.58           O  
ATOM   3917  CB  LEU A 309     -13.005   4.626  -6.174  1.00 17.09           C  
ATOM   3918  CG  LEU A 309     -11.912   5.323  -6.982  1.00 17.35           C  
ATOM   3919  CD1 LEU A 309     -10.602   5.327  -6.211  1.00 16.83           C  
ATOM   3920  CD2 LEU A 309     -11.747   4.670  -8.351  1.00 19.02           C  
ATOM   3921  H   LEU A 309     -14.387   6.695  -5.586  1.00 15.99           H  
ATOM   3922  HA  LEU A 309     -14.393   4.768  -7.788  1.00 18.24           H  
ATOM   3923  HB2 LEU A 309     -12.803   3.555  -6.182  1.00 17.09           H  
ATOM   3924  HB3 LEU A 309     -12.960   4.997  -5.150  1.00 17.09           H  
ATOM   3925  HG  LEU A 309     -12.211   6.358  -7.145  1.00 17.35           H  
ATOM   3926 HD11 LEU A 309     -10.744   5.832  -5.256  1.00 16.83           H  
ATOM   3927 HD12 LEU A 309     -10.281   4.300  -6.035  1.00 16.83           H  
ATOM   3928 HD13 LEU A 309      -9.841   5.851  -6.790  1.00 16.83           H  
ATOM   3929 HD21 LEU A 309     -11.447   3.630  -8.224  1.00 19.02           H  
ATOM   3930 HD22 LEU A 309     -12.693   4.712  -8.890  1.00 19.02           H  
ATOM   3931 HD23 LEU A 309     -10.982   5.202  -8.917  1.00 19.02           H  
ATOM   3932  N   LEU A 310     -15.727   3.823  -4.885  1.00 18.90           N  
ATOM   3933  CA  LEU A 310     -16.542   2.750  -4.262  1.00 20.55           C  
ATOM   3934  C   LEU A 310     -17.954   2.741  -4.864  1.00 23.07           C  
ATOM   3935  O   LEU A 310     -18.518   1.637  -5.001  1.00 26.59           O  
ATOM   3936  CB  LEU A 310     -16.584   2.913  -2.742  1.00 22.20           C  
ATOM   3937  CG  LEU A 310     -17.417   1.847  -2.028  1.00 22.83           C  
ATOM   3938  CD1 LEU A 310     -16.819   0.464  -2.247  1.00 24.44           C  
ATOM   3939  CD2 LEU A 310     -17.548   2.143  -0.544  1.00 21.51           C  
ATOM   3940  H   LEU A 310     -15.418   4.599  -4.318  1.00 18.90           H  
ATOM   3941  HA  LEU A 310     -16.077   1.788  -4.475  1.00 20.55           H  
ATOM   3942  HB2 LEU A 310     -17.008   3.891  -2.513  1.00 22.20           H  
ATOM   3943  HB3 LEU A 310     -15.563   2.862  -2.363  1.00 22.20           H  
ATOM   3944  HG  LEU A 310     -18.418   1.867  -2.459  1.00 22.83           H  
ATOM   3945 HD11 LEU A 310     -16.766   0.256  -3.316  1.00 24.44           H  
ATOM   3946 HD12 LEU A 310     -15.817   0.430  -1.820  1.00 24.44           H  
ATOM   3947 HD13 LEU A 310     -17.446  -0.284  -1.762  1.00 24.44           H  
ATOM   3948 HD21 LEU A 310     -16.561   2.131  -0.083  1.00 21.51           H  
ATOM   3949 HD22 LEU A 310     -18.000   3.125  -0.408  1.00 21.51           H  
ATOM   3950 HD23 LEU A 310     -18.177   1.385  -0.077  1.00 21.51           H  
ATOM   3951  N   PHE A 311     -18.494   3.890  -5.282  1.00 21.08           N  
ATOM   3952  CA  PHE A 311     -19.905   3.978  -5.754  1.00 23.29           C  
ATOM   3953  C   PHE A 311     -19.970   4.056  -7.284  1.00 23.57           C  
ATOM   3954  O   PHE A 311     -21.084   4.154  -7.821  1.00 28.32           O  
ATOM   3955  CB  PHE A 311     -20.642   5.128  -5.065  1.00 21.55           C  
ATOM   3956  CG  PHE A 311     -20.884   4.868  -3.602  1.00 22.00           C  
ATOM   3957  CD1 PHE A 311     -21.762   3.873  -3.201  1.00 22.18           C  
ATOM   3958  CD2 PHE A 311     -20.151   5.532  -2.629  1.00 24.09           C  
ATOM   3959  CE1 PHE A 311     -21.933   3.576  -1.858  1.00 21.52           C  
ATOM   3960  CE2 PHE A 311     -20.314   5.226  -1.287  1.00 23.43           C  
ATOM   3961  CZ  PHE A 311     -21.211   4.253  -0.904  1.00 24.83           C  
ATOM   3962  H   PHE A 311     -17.927   4.726  -5.278  1.00 21.08           H  
ATOM   3963  HA  PHE A 311     -20.425   3.063  -5.470  1.00 23.29           H  
ATOM   3964  HB2 PHE A 311     -21.604   5.271  -5.558  1.00 21.55           H  
ATOM   3965  HB3 PHE A 311     -20.045   6.034  -5.164  1.00 21.55           H  
ATOM   3966  HD1 PHE A 311     -22.320   3.322  -3.944  1.00 22.18           H  
ATOM   3967  HD2 PHE A 311     -19.445   6.296  -2.921  1.00 24.09           H  
ATOM   3968  HE1 PHE A 311     -22.635   2.811  -1.560  1.00 21.52           H  
ATOM   3969  HE2 PHE A 311     -19.737   5.751  -0.540  1.00 23.43           H  
ATOM   3970  HZ  PHE A 311     -21.347   4.023   0.142  1.00 24.83           H  
ATOM   3971  N   GLU A 312     -18.860   3.773  -7.963  1.00 24.29           N  
ATOM   3972  CA  GLU A 312     -18.849   3.435  -9.412  1.00 27.46           C  
ATOM   3973  C   GLU A 312     -19.500   2.053  -9.602  1.00 26.75           C  
ATOM   3974  O   GLU A 312     -19.205   1.155  -8.804  1.00 23.17           O  
ATOM   3975  CB  GLU A 312     -17.416   3.489  -9.941  1.00 27.97           C  
ATOM   3976  CG  GLU A 312     -17.310   3.282 -11.442  1.00 32.13           C  
ATOM   3977  CD  GLU A 312     -17.428   1.839 -11.914  1.00 35.63           C  
ATOM   3978  OE1 GLU A 312     -17.316   0.924 -11.074  1.00 36.83           O  
ATOM   3979  OE2 GLU A 312     -17.641   1.633 -13.125  1.00 37.83           O1-
ATOM   3980  H   GLU A 312     -17.979   3.789  -7.469  1.00 24.29           H  
ATOM   3981  HA  GLU A 312     -19.427   4.159  -9.987  1.00 27.46           H  
ATOM   3982  HB2 GLU A 312     -16.837   2.711  -9.445  1.00 27.97           H  
ATOM   3983  HB3 GLU A 312     -16.996   4.465  -9.698  1.00 27.97           H  
ATOM   3984  HG2 GLU A 312     -16.342   3.663 -11.766  1.00 32.13           H  
ATOM   3985  HG3 GLU A 312     -18.105   3.857 -11.917  1.00 32.13           H  
ATOM   3986  N   ALA A 313     -20.422   1.927 -10.563  1.00 29.47           N  
ATOM   3987  CA  ALA A 313     -21.310   0.750 -10.761  1.00 32.02           C  
ATOM   3988  C   ALA A 313     -20.558  -0.569 -10.509  1.00 30.46           C  
ATOM   3989  O   ALA A 313     -21.021  -1.349  -9.648  1.00 33.64           O  
ATOM   3990  CB  ALA A 313     -21.911   0.787 -12.146  1.00 31.41           C  
ATOM   3991  H   ALA A 313     -20.524   2.697 -11.209  1.00 29.47           H  
ATOM   3992  HA  ALA A 313     -22.119   0.799 -10.032  1.00 32.02           H  
ATOM   3993  HB1 ALA A 313     -22.472   1.713 -12.274  1.00 31.41           H  
ATOM   3994  HB2 ALA A 313     -21.115   0.739 -12.889  1.00 31.41           H  
ATOM   3995  HB3 ALA A 313     -22.580  -0.064 -12.275  1.00 31.41           H  
ATOM   3996  N   ASN A 314     -19.462  -0.825 -11.232  1.00 33.64           N  
ATOM   3997  CA  ASN A 314     -18.717  -2.118 -11.185  1.00 36.07           C  
ATOM   3998  C   ASN A 314     -18.059  -2.295  -9.816  1.00 34.46           C  
ATOM   3999  O   ASN A 314     -18.088  -3.422  -9.285  1.00 33.80           O  
ATOM   4000  CB  ASN A 314     -17.647  -2.221 -12.272  1.00 40.45           C  
ATOM   4001  CG  ASN A 314     -18.242  -2.298 -13.660  1.00 48.81           C  
ATOM   4002  OD1 ASN A 314     -18.903  -3.277 -14.000  1.00 48.81           O  
ATOM   4003  ND2 ASN A 314     -18.064  -1.245 -14.441  1.00 52.91           N  
ATOM   4004  H   ASN A 314     -19.118  -0.101 -11.846  1.00 33.64           H  
ATOM   4005  HA  ASN A 314     -19.447  -2.908 -11.362  1.00 36.07           H  
ATOM   4006  HB2 ASN A 314     -17.053  -3.118 -12.095  1.00 40.45           H  
ATOM   4007  HB3 ASN A 314     -17.004  -1.343 -12.215  1.00 40.45           H  
ATOM   4008 HD21 ASN A 314     -17.512  -0.464 -14.117  1.00 52.91           H  
ATOM   4009 HD22 ASN A 314     -18.480  -1.223 -15.361  1.00 52.91           H  
ATOM   4010  N   ASN A 315     -17.416  -1.243  -9.303  1.00 28.45           N  
ATOM   4011  CA  ASN A 315     -16.682  -1.296  -8.012  1.00 28.00           C  
ATOM   4012  C   ASN A 315     -17.705  -1.523  -6.900  1.00 24.42           C  
ATOM   4013  O   ASN A 315     -17.383  -2.215  -5.919  1.00 23.11           O  
ATOM   4014  CB  ASN A 315     -15.865  -0.027  -7.749  1.00 29.78           C  
ATOM   4015  CG  ASN A 315     -14.780   0.220  -8.778  1.00 28.52           C  
ATOM   4016  OD1 ASN A 315     -14.254  -0.716  -9.377  1.00 28.17           O  
ATOM   4017  ND2 ASN A 315     -14.408   1.476  -8.963  1.00 27.86           N  
ATOM   4018  H   ASN A 315     -17.429  -0.373  -9.815  1.00 28.45           H  
ATOM   4019  HA  ASN A 315     -15.962  -2.114  -8.047  1.00 28.00           H  
ATOM   4020  HB2 ASN A 315     -15.397  -0.116  -6.769  1.00 29.78           H  
ATOM   4021  HB3 ASN A 315     -16.543   0.826  -7.752  1.00 29.78           H  
ATOM   4022 HD21 ASN A 315     -13.668   1.693  -9.615  1.00 27.86           H  
ATOM   4023 HD22 ASN A 315     -14.864   2.218  -8.452  1.00 27.86           H  
ATOM   4024  N   LYS A 316     -18.884  -0.923  -7.049  1.00 24.90           N  
ATOM   4025  CA  LYS A 316     -19.953  -0.934  -6.015  1.00 26.90           C  
ATOM   4026  C   LYS A 316     -20.489  -2.362  -5.864  1.00 26.02           C  
ATOM   4027  O   LYS A 316     -20.699  -2.795  -4.713  1.00 25.31           O  
ATOM   4028  CB  LYS A 316     -21.080   0.029  -6.397  1.00 27.46           C  
ATOM   4029  CG  LYS A 316     -22.251   0.056  -5.426  1.00 29.45           C  
ATOM   4030  CD  LYS A 316     -23.364   0.978  -5.862  1.00 32.17           C  
ATOM   4031  CE  LYS A 316     -24.504   1.032  -4.870  1.00 33.98           C  
ATOM   4032  NZ  LYS A 316     -25.495   2.066  -5.243  1.00 35.95           N1+
ATOM   4033  H   LYS A 316     -19.063  -0.432  -7.914  1.00 24.90           H  
ATOM   4034  HA  LYS A 316     -19.540  -0.602  -5.063  1.00 26.90           H  
ATOM   4035  HB2 LYS A 316     -21.458  -0.263  -7.377  1.00 27.46           H  
ATOM   4036  HB3 LYS A 316     -20.663   1.034  -6.453  1.00 27.46           H  
ATOM   4037  HG2 LYS A 316     -21.887   0.388  -4.454  1.00 29.45           H  
ATOM   4038  HG3 LYS A 316     -22.652  -0.954  -5.339  1.00 29.45           H  
ATOM   4039  HD2 LYS A 316     -23.751   0.628  -6.819  1.00 32.17           H  
ATOM   4040  HD3 LYS A 316     -22.958   1.982  -5.980  1.00 32.17           H  
ATOM   4041  HE2 LYS A 316     -24.104   1.263  -3.883  1.00 33.98           H  
ATOM   4042  HE3 LYS A 316     -24.998   0.061  -4.844  1.00 33.98           H  
ATOM   4043  HZ1 LYS A 316     -25.045   2.970  -5.270  1.00 35.95           H  
ATOM   4044  HZ2 LYS A 316     -25.877   1.853  -6.153  1.00 35.95           H  
ATOM   4045  HZ3 LYS A 316     -26.239   2.081  -4.561  1.00 35.95           H  
ATOM   4046  N   LYS A 317     -20.717  -3.049  -6.986  1.00 31.11           N  
ATOM   4047  CA  LYS A 317     -21.239  -4.445  -7.009  1.00 34.49           C  
ATOM   4048  C   LYS A 317     -20.242  -5.349  -6.272  1.00 32.88           C  
ATOM   4049  O   LYS A 317     -20.694  -6.078  -5.370  1.00 36.60           O  
ATOM   4050  CB  LYS A 317     -21.538  -4.875  -8.450  1.00 41.06           C  
ATOM   4051  CG  LYS A 317     -21.403  -6.363  -8.748  1.00 52.02           C  
ATOM   4052  CD  LYS A 317     -20.814  -6.647 -10.117  1.00 58.62           C  
ATOM   4053  CE  LYS A 317     -19.480  -5.962 -10.341  1.00 61.81           C  
ATOM   4054  NZ  LYS A 317     -19.097  -5.946 -11.773  1.00 65.41           N1+
ATOM   4055  H   LYS A 317     -20.525  -2.597  -7.869  1.00 31.11           H  
ATOM   4056  HA  LYS A 317     -22.191  -4.524  -6.484  1.00 34.49           H  
ATOM   4057  HB2 LYS A 317     -20.851  -4.340  -9.106  1.00 41.06           H  
ATOM   4058  HB3 LYS A 317     -22.562  -4.581  -8.679  1.00 41.06           H  
ATOM   4059  HG2 LYS A 317     -22.392  -6.818  -8.695  1.00 52.02           H  
ATOM   4060  HG3 LYS A 317     -20.756  -6.810  -7.993  1.00 52.02           H  
ATOM   4061  HD2 LYS A 317     -21.515  -6.299 -10.876  1.00 58.62           H  
ATOM   4062  HD3 LYS A 317     -20.673  -7.723 -10.218  1.00 58.62           H  
ATOM   4063  HE2 LYS A 317     -18.713  -6.493  -9.778  1.00 61.81           H  
ATOM   4064  HE3 LYS A 317     -19.548  -4.935  -9.983  1.00 61.81           H  
ATOM   4065  HZ1 LYS A 317     -19.031  -6.894 -12.115  1.00 65.41           H  
ATOM   4066  HZ2 LYS A 317     -19.796  -5.445 -12.303  1.00 65.41           H  
ATOM   4067  HZ3 LYS A 317     -18.203  -5.488 -11.877  1.00 65.41           H  
ATOM   4068  N   LYS A 318     -18.934  -5.112  -6.443  1.00 30.71           N  
ATOM   4069  CA  LYS A 318     -17.866  -6.013  -5.931  1.00 28.80           C  
ATOM   4070  C   LYS A 318     -17.581  -5.718  -4.457  1.00 27.19           C  
ATOM   4071  O   LYS A 318     -17.382  -6.687  -3.708  1.00 28.44           O  
ATOM   4072  CB  LYS A 318     -16.588  -5.916  -6.768  1.00 36.22           C  
ATOM   4073  CG  LYS A 318     -16.419  -7.032  -7.789  1.00 44.43           C  
ATOM   4074  CD  LYS A 318     -15.194  -6.875  -8.656  1.00 54.46           C  
ATOM   4075  CE  LYS A 318     -15.322  -5.723  -9.630  1.00 64.57           C  
ATOM   4076  NZ  LYS A 318     -14.421  -5.883 -10.796  1.00 71.89           N1+
ATOM   4077  H   LYS A 318     -18.659  -4.280  -6.945  1.00 30.71           H  
ATOM   4078  HA  LYS A 318     -18.227  -7.038  -6.017  1.00 28.80           H  
ATOM   4079  HB2 LYS A 318     -15.734  -5.941  -6.091  1.00 36.22           H  
ATOM   4080  HB3 LYS A 318     -16.601  -4.965  -7.301  1.00 36.22           H  
ATOM   4081  HG2 LYS A 318     -17.298  -7.046  -8.433  1.00 44.43           H  
ATOM   4082  HG3 LYS A 318     -16.345  -7.979  -7.255  1.00 44.43           H  
ATOM   4083  HD2 LYS A 318     -15.044  -7.796  -9.220  1.00 54.46           H  
ATOM   4084  HD3 LYS A 318     -14.331  -6.697  -8.014  1.00 54.46           H  
ATOM   4085  HE2 LYS A 318     -15.070  -4.796  -9.115  1.00 64.57           H  
ATOM   4086  HE3 LYS A 318     -16.352  -5.674  -9.984  1.00 64.57           H  
ATOM   4087  HZ1 LYS A 318     -13.464  -5.930 -10.478  1.00 71.89           H  
ATOM   4088  HZ2 LYS A 318     -14.654  -6.734 -11.287  1.00 71.89           H  
ATOM   4089  HZ3 LYS A 318     -14.531  -5.094 -11.417  1.00 71.89           H  
ATOM   4090  N   PHE A 319     -17.440  -4.448  -4.065  1.00 24.26           N  
ATOM   4091  CA  PHE A 319     -16.802  -4.088  -2.771  1.00 23.63           C  
ATOM   4092  C   PHE A 319     -17.811  -3.489  -1.780  1.00 22.01           C  
ATOM   4093  O   PHE A 319     -17.529  -3.547  -0.569  1.00 21.38           O  
ATOM   4094  CB  PHE A 319     -15.575  -3.204  -3.011  1.00 25.25           C  
ATOM   4095  CG  PHE A 319     -14.472  -3.898  -3.772  1.00 22.75           C  
ATOM   4096  CD1 PHE A 319     -13.718  -4.897  -3.176  1.00 24.62           C  
ATOM   4097  CD2 PHE A 319     -14.292  -3.661  -5.124  1.00 21.80           C  
ATOM   4098  CE1 PHE A 319     -12.750  -5.581  -3.896  1.00 24.06           C  
ATOM   4099  CE2 PHE A 319     -13.322  -4.342  -5.842  1.00 23.11           C  
ATOM   4100  CZ  PHE A 319     -12.549  -5.295  -5.224  1.00 22.20           C  
ATOM   4101  H   PHE A 319     -17.777  -3.710  -4.666  1.00 24.26           H  
ATOM   4102  HA  PHE A 319     -16.444  -4.999  -2.291  1.00 23.63           H  
ATOM   4103  HB2 PHE A 319     -15.182  -2.890  -2.044  1.00 25.25           H  
ATOM   4104  HB3 PHE A 319     -15.887  -2.327  -3.579  1.00 25.25           H  
ATOM   4105  HD1 PHE A 319     -13.886  -5.146  -2.139  1.00 24.62           H  
ATOM   4106  HD2 PHE A 319     -14.916  -2.936  -5.626  1.00 21.80           H  
ATOM   4107  HE1 PHE A 319     -12.153  -6.340  -3.412  1.00 24.06           H  
ATOM   4108  HE2 PHE A 319     -13.173  -4.123  -6.889  1.00 23.11           H  
ATOM   4109  HZ  PHE A 319     -11.785  -5.818  -5.781  1.00 22.20           H  
ATOM   4110  N   LEU A 320     -18.957  -2.970  -2.227  1.00 22.21           N  
ATOM   4111  CA  LEU A 320     -19.914  -2.345  -1.275  1.00 23.99           C  
ATOM   4112  C   LEU A 320     -20.465  -3.395  -0.311  1.00 24.76           C  
ATOM   4113  O   LEU A 320     -20.512  -3.144   0.892  1.00 22.96           O  
ATOM   4114  CB  LEU A 320     -21.040  -1.612  -2.006  1.00 27.22           C  
ATOM   4115  CG  LEU A 320     -22.020  -0.906  -1.068  1.00 27.26           C  
ATOM   4116  CD1 LEU A 320     -21.294   0.042  -0.122  1.00 26.27           C  
ATOM   4117  CD2 LEU A 320     -23.095  -0.168  -1.841  1.00 27.00           C  
ATOM   4118  H   LEU A 320     -19.174  -3.002  -3.213  1.00 22.21           H  
ATOM   4119  HA  LEU A 320     -19.374  -1.597  -0.695  1.00 23.99           H  
ATOM   4120  HB2 LEU A 320     -21.594  -2.338  -2.601  1.00 27.22           H  
ATOM   4121  HB3 LEU A 320     -20.595  -0.866  -2.665  1.00 27.22           H  
ATOM   4122  HG  LEU A 320     -22.506  -1.677  -0.470  1.00 27.26           H  
ATOM   4123 HD11 LEU A 320     -20.550  -0.514   0.449  1.00 26.27           H  
ATOM   4124 HD12 LEU A 320     -20.799   0.823  -0.699  1.00 26.27           H  
ATOM   4125 HD13 LEU A 320     -22.013   0.495   0.561  1.00 26.27           H  
ATOM   4126 HD21 LEU A 320     -22.635   0.611  -2.449  1.00 27.00           H  
ATOM   4127 HD22 LEU A 320     -23.624  -0.869  -2.487  1.00 27.00           H  
ATOM   4128 HD23 LEU A 320     -23.799   0.285  -1.143  1.00 27.00           H  
ATOM   4129  N   PRO A 321     -20.924  -4.588  -0.767  1.00 25.70           N  
ATOM   4130  CA  PRO A 321     -21.548  -5.543   0.147  1.00 23.63           C  
ATOM   4131  C   PRO A 321     -20.679  -5.804   1.381  1.00 24.63           C  
ATOM   4132  O   PRO A 321     -21.177  -5.684   2.482  1.00 23.84           O  
ATOM   4133  CB  PRO A 321     -21.692  -6.808  -0.708  1.00 25.00           C  
ATOM   4134  CG  PRO A 321     -21.897  -6.262  -2.104  1.00 27.05           C  
ATOM   4135  CD  PRO A 321     -20.994  -5.038  -2.169  1.00 26.69           C  
ATOM   4136  HA  PRO A 321     -22.497  -5.183   0.544  1.00 23.63           H  
ATOM   4137  HB2 PRO A 321     -22.551  -7.399  -0.390  1.00 25.00           H  
ATOM   4138  HB3 PRO A 321     -20.791  -7.419  -0.656  1.00 25.00           H  
ATOM   4139  HG2 PRO A 321     -22.939  -5.981  -2.259  1.00 27.05           H  
ATOM   4140  HG3 PRO A 321     -21.604  -6.998  -2.853  1.00 27.05           H  
ATOM   4141  HD2 PRO A 321     -20.005  -5.303  -2.543  1.00 26.69           H  
ATOM   4142  HD3 PRO A 321     -21.428  -4.266  -2.805  1.00 26.69           H  
ATOM   4143  N   GLY A 322     -19.390  -6.088   1.169  1.00 24.10           N  
ATOM   4144  CA  GLY A 322     -18.428  -6.313   2.264  1.00 23.32           C  
ATOM   4145  C   GLY A 322     -18.391  -5.134   3.220  1.00 22.15           C  
ATOM   4146  O   GLY A 322     -18.197  -5.353   4.435  1.00 25.94           O  
ATOM   4147  H   GLY A 322     -19.060  -6.151   0.216  1.00 24.10           H  
ATOM   4148  HA2 GLY A 322     -17.434  -6.456   1.839  1.00 23.32           H  
ATOM   4149  HA3 GLY A 322     -18.720  -7.207   2.815  1.00 23.32           H  
ATOM   4150  N   VAL A 323     -18.408  -3.915   2.676  1.00 22.89           N  
ATOM   4151  CA  VAL A 323     -18.261  -2.654   3.469  1.00 22.11           C  
ATOM   4152  C   VAL A 323     -19.529  -2.447   4.314  1.00 21.46           C  
ATOM   4153  O   VAL A 323     -19.401  -2.153   5.525  1.00 20.61           O  
ATOM   4154  CB  VAL A 323     -17.964  -1.451   2.550  1.00 23.25           C  
ATOM   4155  CG1 VAL A 323     -18.215  -0.121   3.251  1.00 22.24           C  
ATOM   4156  CG2 VAL A 323     -16.540  -1.508   2.007  1.00 24.34           C  
ATOM   4157  H   VAL A 323     -18.526  -3.840   1.676  1.00 22.89           H  
ATOM   4158  HA  VAL A 323     -17.408  -2.738   4.142  1.00 22.11           H  
ATOM   4159  HB  VAL A 323     -18.656  -1.517   1.710  1.00 23.25           H  
ATOM   4160 HG11 VAL A 323     -19.245  -0.085   3.605  1.00 22.24           H  
ATOM   4161 HG12 VAL A 323     -17.537  -0.023   4.098  1.00 22.24           H  
ATOM   4162 HG13 VAL A 323     -18.043   0.697   2.551  1.00 22.24           H  
ATOM   4163 HG21 VAL A 323     -15.833  -1.443   2.834  1.00 24.34           H  
ATOM   4164 HG22 VAL A 323     -16.391  -2.448   1.475  1.00 24.34           H  
ATOM   4165 HG23 VAL A 323     -16.378  -0.674   1.324  1.00 24.34           H  
ATOM   4166  N   LEU A 324     -20.706  -2.699   3.731  1.00 24.20           N  
ATOM   4167  CA  LEU A 324     -22.018  -2.601   4.434  1.00 26.24           C  
ATOM   4168  C   LEU A 324     -22.128  -3.689   5.508  1.00 27.72           C  
ATOM   4169  O   LEU A 324     -22.498  -3.353   6.655  1.00 26.35           O  
ATOM   4170  CB  LEU A 324     -23.147  -2.712   3.408  1.00 27.80           C  
ATOM   4171  CG  LEU A 324     -23.345  -1.463   2.554  1.00 27.70           C  
ATOM   4172  CD1 LEU A 324     -24.420  -1.680   1.504  1.00 29.46           C  
ATOM   4173  CD2 LEU A 324     -23.678  -0.269   3.434  1.00 29.23           C  
ATOM   4174  H   LEU A 324     -20.707  -2.971   2.758  1.00 24.20           H  
ATOM   4175  HA  LEU A 324     -22.097  -1.637   4.936  1.00 26.24           H  
ATOM   4176  HB2 LEU A 324     -24.076  -2.911   3.943  1.00 27.80           H  
ATOM   4177  HB3 LEU A 324     -22.924  -3.547   2.744  1.00 27.80           H  
ATOM   4178  HG  LEU A 324     -22.411  -1.257   2.031  1.00 27.70           H  
ATOM   4179 HD11 LEU A 324     -24.145  -2.523   0.871  1.00 29.46           H  
ATOM   4180 HD12 LEU A 324     -25.370  -1.889   1.995  1.00 29.46           H  
ATOM   4181 HD13 LEU A 324     -24.517  -0.783   0.892  1.00 29.46           H  
ATOM   4182 HD21 LEU A 324     -24.610  -0.458   3.966  1.00 29.23           H  
ATOM   4183 HD22 LEU A 324     -22.875  -0.113   4.154  1.00 29.23           H  
ATOM   4184 HD23 LEU A 324     -23.788   0.620   2.813  1.00 29.23           H  
ATOM   4185  N   GLU A 325     -21.747  -4.924   5.176  1.00 28.36           N  
ATOM   4186  CA  GLU A 325     -21.673  -6.041   6.157  1.00 32.00           C  
ATOM   4187  C   GLU A 325     -20.813  -5.604   7.347  1.00 30.66           C  
ATOM   4188  O   GLU A 325     -21.218  -5.856   8.500  1.00 27.18           O  
ATOM   4189  CB  GLU A 325     -21.109  -7.299   5.499  1.00 39.34           C  
ATOM   4190  CG  GLU A 325     -21.029  -8.489   6.431  1.00 46.30           C  
ATOM   4191  CD  GLU A 325     -20.503  -9.738   5.747  1.00 56.23           C  
ATOM   4192  OE1 GLU A 325     -21.184 -10.225   4.823  1.00 60.74           O  
ATOM   4193  OE2 GLU A 325     -19.368 -10.152   6.065  1.00 61.41           O1-
ATOM   4194  H   GLU A 325     -21.497  -5.109   4.215  1.00 28.36           H  
ATOM   4195  HA  GLU A 325     -22.675  -6.282   6.513  1.00 32.00           H  
ATOM   4196  HB2 GLU A 325     -20.105  -7.077   5.137  1.00 39.34           H  
ATOM   4197  HB3 GLU A 325     -21.749  -7.564   4.657  1.00 39.34           H  
ATOM   4198  HG2 GLU A 325     -22.027  -8.697   6.816  1.00 46.30           H  
ATOM   4199  HG3 GLU A 325     -20.365  -8.239   7.258  1.00 46.30           H  
ATOM   4200  N   GLU A 326     -19.665  -4.970   7.087  1.00 27.91           N  
ATOM   4201  CA  GLU A 326     -18.713  -4.580   8.160  1.00 26.02           C  
ATOM   4202  C   GLU A 326     -19.393  -3.572   9.094  1.00 23.76           C  
ATOM   4203  O   GLU A 326     -19.179  -3.648  10.314  1.00 28.44           O  
ATOM   4204  CB  GLU A 326     -17.425  -4.008   7.573  1.00 26.20           C  
ATOM   4205  CG  GLU A 326     -16.496  -3.427   8.619  1.00 27.55           C  
ATOM   4206  CD  GLU A 326     -15.179  -2.986   8.012  1.00 28.61           C  
ATOM   4207  OE1 GLU A 326     -14.284  -3.846   7.910  1.00 24.44           O  
ATOM   4208  OE2 GLU A 326     -15.151  -1.882   7.415  1.00 22.45           O1-
ATOM   4209  H   GLU A 326     -19.437  -4.748   6.128  1.00 27.91           H  
ATOM   4210  HA  GLU A 326     -18.437  -5.466   8.732  1.00 26.02           H  
ATOM   4211  HB2 GLU A 326     -17.687  -3.220   6.867  1.00 26.20           H  
ATOM   4212  HB3 GLU A 326     -16.900  -4.806   7.049  1.00 26.20           H  
ATOM   4213  HG2 GLU A 326     -16.300  -4.184   9.378  1.00 27.55           H  
ATOM   4214  HG3 GLU A 326     -16.978  -2.566   9.081  1.00 27.55           H  
ATOM   4215  N   GLN A 327     -20.147  -2.628   8.536  1.00 24.93           N  
ATOM   4216  CA  GLN A 327     -20.887  -1.612   9.329  1.00 25.31           C  
ATOM   4217  C   GLN A 327     -21.903  -2.319  10.242  1.00 24.71           C  
ATOM   4218  O   GLN A 327     -21.961  -1.950  11.435  1.00 23.84           O  
ATOM   4219  CB  GLN A 327     -21.548  -0.593   8.400  1.00 25.01           C  
ATOM   4220  CG  GLN A 327     -20.554   0.360   7.741  1.00 24.67           C  
ATOM   4221  CD  GLN A 327     -19.759   1.175   8.737  1.00 25.09           C  
ATOM   4222  OE1 GLN A 327     -20.300   1.760   9.673  1.00 21.01           O  
ATOM   4223  NE2 GLN A 327     -18.454   1.250   8.521  1.00 25.72           N  
ATOM   4224  H   GLN A 327     -20.220  -2.601   7.529  1.00 24.93           H  
ATOM   4225  HA  GLN A 327     -20.196  -1.058   9.965  1.00 25.31           H  
ATOM   4226  HB2 GLN A 327     -22.258  -0.004   8.982  1.00 25.01           H  
ATOM   4227  HB3 GLN A 327     -22.080  -1.133   7.617  1.00 25.01           H  
ATOM   4228  HG2 GLN A 327     -21.105   1.044   7.096  1.00 24.67           H  
ATOM   4229  HG3 GLN A 327     -19.859  -0.226   7.140  1.00 24.67           H  
ATOM   4230 HE21 GLN A 327     -17.871   1.801   9.135  1.00 25.72           H  
ATOM   4231 HE22 GLN A 327     -18.042   0.756   7.742  1.00 25.72           H  
ATOM   4232  N   GLU A 328     -22.567  -3.375   9.755  1.00 25.39           N  
ATOM   4233  CA  GLU A 328     -23.560  -4.146  10.562  1.00 31.50           C  
ATOM   4234  C   GLU A 328     -22.834  -4.884  11.691  1.00 29.66           C  
ATOM   4235  O   GLU A 328     -23.233  -4.713  12.861  1.00 26.89           O  
ATOM   4236  CB  GLU A 328     -24.346  -5.139   9.709  1.00 37.78           C  
ATOM   4237  CG  GLU A 328     -25.118  -4.490   8.580  1.00 43.78           C  
ATOM   4238  CD  GLU A 328     -25.467  -5.439   7.447  1.00 57.53           C  
ATOM   4239  OE1 GLU A 328     -25.285  -6.665   7.624  1.00 60.84           O  
ATOM   4240  OE2 GLU A 328     -25.886  -4.948   6.377  1.00 65.46           O1-
ATOM   4241  H   GLU A 328     -22.389  -3.662   8.803  1.00 25.39           H  
ATOM   4242  HA  GLU A 328     -24.277  -3.438  10.978  1.00 31.50           H  
ATOM   4243  HB2 GLU A 328     -25.052  -5.663  10.353  1.00 37.78           H  
ATOM   4244  HB3 GLU A 328     -23.645  -5.855   9.280  1.00 37.78           H  
ATOM   4245  HG2 GLU A 328     -24.514  -3.678   8.174  1.00 43.78           H  
ATOM   4246  HG3 GLU A 328     -26.045  -4.085   8.986  1.00 43.78           H  
ATOM   4247  N   GLU A 329     -21.755  -5.604  11.369  1.00 28.96           N  
ATOM   4248  CA  GLU A 329     -20.958  -6.353  12.377  1.00 30.18           C  
ATOM   4249  C   GLU A 329     -20.440  -5.365  13.426  1.00 28.61           C  
ATOM   4250  O   GLU A 329     -20.525  -5.675  14.625  1.00 31.19           O  
ATOM   4251  CB  GLU A 329     -19.802  -7.115  11.726  1.00 34.65           C  
ATOM   4252  CG  GLU A 329     -20.256  -8.213  10.780  1.00 41.17           C  
ATOM   4253  CD  GLU A 329     -19.132  -8.865   9.989  1.00 50.36           C  
ATOM   4254  OE1 GLU A 329     -17.982  -8.385  10.089  1.00 54.48           O  
ATOM   4255  OE2 GLU A 329     -19.410  -9.849   9.274  1.00 57.58           O1-
ATOM   4256  H   GLU A 329     -21.469  -5.641  10.401  1.00 28.96           H  
ATOM   4257  HA  GLU A 329     -21.596  -7.097  12.855  1.00 30.18           H  
ATOM   4258  HB2 GLU A 329     -19.199  -7.566  12.514  1.00 34.65           H  
ATOM   4259  HB3 GLU A 329     -19.194  -6.406  11.165  1.00 34.65           H  
ATOM   4260  HG2 GLU A 329     -20.965  -7.782  10.073  1.00 41.17           H  
ATOM   4261  HG3 GLU A 329     -20.752  -8.986  11.367  1.00 41.17           H  
ATOM   4262  N   ILE A 330     -19.954  -4.199  12.993  1.00 27.67           N  
ATOM   4263  CA  ILE A 330     -19.460  -3.132  13.914  1.00 26.79           C  
ATOM   4264  C   ILE A 330     -20.612  -2.689  14.827  1.00 25.74           C  
ATOM   4265  O   ILE A 330     -20.359  -2.454  16.025  1.00 25.66           O  
ATOM   4266  CB  ILE A 330     -18.868  -1.944  13.132  1.00 30.59           C  
ATOM   4267  CG1 ILE A 330     -17.531  -2.305  12.475  1.00 34.18           C  
ATOM   4268  CG2 ILE A 330     -18.731  -0.731  14.041  1.00 28.10           C  
ATOM   4269  CD1 ILE A 330     -16.365  -2.290  13.439  1.00 35.43           C  
ATOM   4270  H   ILE A 330     -19.919  -4.031  11.998  1.00 27.67           H  
ATOM   4271  HA  ILE A 330     -18.653  -3.532  14.527  1.00 26.79           H  
ATOM   4272  HB  ILE A 330     -19.557  -1.694  12.326  1.00 30.59           H  
ATOM   4273 HG12 ILE A 330     -17.331  -1.587  11.680  1.00 34.18           H  
ATOM   4274 HG13 ILE A 330     -17.614  -3.305  12.049  1.00 34.18           H  
ATOM   4275 HG21 ILE A 330     -19.707  -0.473  14.452  1.00 28.10           H  
ATOM   4276 HG22 ILE A 330     -18.044  -0.963  14.855  1.00 28.10           H  
ATOM   4277 HG23 ILE A 330     -18.344   0.111  13.467  1.00 28.10           H  
ATOM   4278 HD11 ILE A 330     -16.267  -1.296  13.875  1.00 35.43           H  
ATOM   4279 HD12 ILE A 330     -16.539  -3.019  14.231  1.00 35.43           H  
ATOM   4280 HD13 ILE A 330     -15.449  -2.544  12.905  1.00 35.43           H  
ATOM   4281  N   ARG A 331     -21.802  -2.468  14.262  1.00 26.62           N  
ATOM   4282  CA  ARG A 331     -22.979  -1.990  15.042  1.00 29.05           C  
ATOM   4283  C   ARG A 331     -23.423  -3.067  16.045  1.00 30.33           C  
ATOM   4284  O   ARG A 331     -23.632  -2.715  17.219  1.00 27.44           O  
ATOM   4285  CB  ARG A 331     -24.101  -1.566  14.097  1.00 30.36           C  
ATOM   4286  CG  ARG A 331     -23.788  -0.272  13.356  1.00 30.95           C  
ATOM   4287  CD  ARG A 331     -24.702  -0.012  12.179  1.00 30.57           C  
ATOM   4288  NE  ARG A 331     -25.830   0.841  12.541  1.00 30.51           N  
ATOM   4289  CZ  ARG A 331     -26.763   1.250  11.690  1.00 30.02           C  
ATOM   4290  NH1 ARG A 331     -26.679   0.924  10.412  1.00 34.02           N  
ATOM   4291  NH2 ARG A 331     -27.770   1.996  12.113  1.00 35.11           N1+
ATOM   4292  H   ARG A 331     -21.908  -2.631  13.271  1.00 26.62           H  
ATOM   4293  HA  ARG A 331     -22.702  -1.110  15.622  1.00 29.05           H  
ATOM   4294  HB2 ARG A 331     -25.012  -1.423  14.679  1.00 30.36           H  
ATOM   4295  HB3 ARG A 331     -24.258  -2.358  13.365  1.00 30.36           H  
ATOM   4296  HG2 ARG A 331     -22.762  -0.323  12.991  1.00 30.95           H  
ATOM   4297  HG3 ARG A 331     -23.883   0.558  14.056  1.00 30.95           H  
ATOM   4298  HD2 ARG A 331     -25.084  -0.965  11.813  1.00 30.57           H  
ATOM   4299  HD3 ARG A 331     -24.130   0.477  11.390  1.00 30.57           H  
ATOM   4300  HE  ARG A 331     -25.906   1.140  13.503  1.00 30.51           H  
ATOM   4301 HH11 ARG A 331     -27.382   1.244   9.762  1.00 34.02           H  
ATOM   4302 HH12 ARG A 331     -25.911   0.355  10.085  1.00 34.02           H  
ATOM   4303 HH21 ARG A 331     -27.837   2.247  13.089  1.00 35.11           H  
ATOM   4304 HH22 ARG A 331     -28.472   2.315  11.460  1.00 35.11           H  
ATOM   4305  N   LYS A 332     -23.419  -4.344  15.653  1.00 35.30           N  
ATOM   4306  CA  LYS A 332     -23.778  -5.465  16.568  1.00 38.05           C  
ATOM   4307  C   LYS A 332     -22.802  -5.488  17.748  1.00 39.66           C  
ATOM   4308  O   LYS A 332     -23.265  -5.660  18.880  1.00 38.25           O  
ATOM   4309  CB  LYS A 332     -23.768  -6.826  15.865  1.00 43.02           C  
ATOM   4310  CG  LYS A 332     -24.426  -6.866  14.492  1.00 52.46           C  
ATOM   4311  CD  LYS A 332     -25.912  -6.572  14.506  1.00 58.61           C  
ATOM   4312  CE  LYS A 332     -26.445  -6.150  13.152  1.00 62.53           C  
ATOM   4313  NZ  LYS A 332     -25.984  -4.792  12.780  1.00 63.00           N1+
ATOM   4314  H   LYS A 332     -23.163  -4.558  14.700  1.00 35.30           H  
ATOM   4315  HA  LYS A 332     -24.796  -5.291  16.916  1.00 38.05           H  
ATOM   4316  HB2 LYS A 332     -24.288  -7.538  16.506  1.00 43.02           H  
ATOM   4317  HB3 LYS A 332     -22.729  -7.134  15.747  1.00 43.02           H  
ATOM   4318  HG2 LYS A 332     -24.278  -7.861  14.071  1.00 52.46           H  
ATOM   4319  HG3 LYS A 332     -23.937  -6.127  13.857  1.00 52.46           H  
ATOM   4320  HD2 LYS A 332     -26.101  -5.769  15.219  1.00 58.61           H  
ATOM   4321  HD3 LYS A 332     -26.441  -7.471  14.823  1.00 58.61           H  
ATOM   4322  HE2 LYS A 332     -27.535  -6.157  13.184  1.00 62.53           H  
ATOM   4323  HE3 LYS A 332     -26.099  -6.859  12.400  1.00 62.53           H  
ATOM   4324  HZ1 LYS A 332     -26.300  -4.128  13.472  1.00 63.00           H  
ATOM   4325  HZ2 LYS A 332     -24.975  -4.779  12.737  1.00 63.00           H  
ATOM   4326  HZ3 LYS A 332     -26.362  -4.544  11.877  1.00 63.00           H  
ATOM   4327  N   GLU A 333     -21.504  -5.298  17.502  1.00 39.91           N  
ATOM   4328  CA  GLU A 333     -20.466  -5.469  18.552  1.00 39.73           C  
ATOM   4329  C   GLU A 333     -20.404  -4.216  19.438  1.00 34.53           C  
ATOM   4330  O   GLU A 333     -20.194  -4.366  20.654  1.00 30.51           O  
ATOM   4331  CB  GLU A 333     -19.113  -5.804  17.922  1.00 44.92           C  
ATOM   4332  CG  GLU A 333     -17.967  -5.830  18.917  1.00 48.99           C  
ATOM   4333  CD  GLU A 333     -16.629  -6.225  18.313  1.00 54.10           C  
ATOM   4334  OE1 GLU A 333     -16.614  -6.639  17.135  1.00 56.52           O  
ATOM   4335  OE2 GLU A 333     -15.602  -6.096  19.011  1.00 56.39           O1-
ATOM   4336  H   GLU A 333     -21.218  -5.029  16.572  1.00 39.91           H  
ATOM   4337  HA  GLU A 333     -20.734  -6.310  19.192  1.00 39.73           H  
ATOM   4338  HB2 GLU A 333     -18.892  -5.054  17.162  1.00 44.92           H  
ATOM   4339  HB3 GLU A 333     -19.185  -6.786  17.454  1.00 44.92           H  
ATOM   4340  HG2 GLU A 333     -18.212  -6.545  19.703  1.00 48.99           H  
ATOM   4341  HG3 GLU A 333     -17.867  -4.835  19.350  1.00 48.99           H  
ATOM   4342  N   PHE A 334     -20.433  -3.017  18.858  1.00 33.57           N  
ATOM   4343  CA  PHE A 334     -20.125  -1.770  19.610  1.00 32.37           C  
ATOM   4344  C   PHE A 334     -21.379  -0.918  19.819  1.00 29.60           C  
ATOM   4345  O   PHE A 334     -21.300   0.052  20.578  1.00 25.02           O  
ATOM   4346  CB  PHE A 334     -19.097  -0.911  18.874  1.00 38.31           C  
ATOM   4347  CG  PHE A 334     -17.753  -1.558  18.670  1.00 38.24           C  
ATOM   4348  CD1 PHE A 334     -17.498  -2.312  17.536  1.00 37.75           C  
ATOM   4349  CD2 PHE A 334     -16.737  -1.390  19.598  1.00 41.98           C  
ATOM   4350  CE1 PHE A 334     -16.260  -2.904  17.346  1.00 40.68           C  
ATOM   4351  CE2 PHE A 334     -15.492  -1.961  19.394  1.00 41.57           C  
ATOM   4352  CZ  PHE A 334     -15.259  -2.720  18.270  1.00 41.25           C  
ATOM   4353  H   PHE A 334     -20.671  -2.952  17.879  1.00 33.57           H  
ATOM   4354  HA  PHE A 334     -19.724  -2.088  20.573  1.00 32.37           H  
ATOM   4355  HB2 PHE A 334     -18.948   0.003  19.448  1.00 38.31           H  
ATOM   4356  HB3 PHE A 334     -19.504  -0.662  17.894  1.00 38.31           H  
ATOM   4357  HD1 PHE A 334     -18.272  -2.439  16.793  1.00 37.75           H  
ATOM   4358  HD2 PHE A 334     -16.918  -0.808  20.489  1.00 41.98           H  
ATOM   4359  HE1 PHE A 334     -16.081  -3.511  16.471  1.00 40.68           H  
ATOM   4360  HE2 PHE A 334     -14.704  -1.811  20.117  1.00 41.57           H  
ATOM   4361  HZ  PHE A 334     -14.290  -3.171  18.114  1.00 41.25           H  
ATOM   4362  N   GLY A 335     -22.454  -1.196  19.088  1.00 28.98           N  
ATOM   4363  CA  GLY A 335     -23.621  -0.295  19.053  1.00 32.05           C  
ATOM   4364  C   GLY A 335     -23.438   0.791  18.012  1.00 33.15           C  
ATOM   4365  O   GLY A 335     -22.545   0.641  17.151  1.00 27.98           O  
ATOM   4366  H   GLY A 335     -22.472  -2.046  18.543  1.00 28.98           H  
ATOM   4367  HA2 GLY A 335     -23.744   0.167  20.032  1.00 32.05           H  
ATOM   4368  HA3 GLY A 335     -24.512  -0.875  18.811  1.00 32.05           H  
ATOM   4369  N   ASP A 336     -24.215   1.870  18.106  1.00 27.65           N  
ATOM   4370  CA  ASP A 336     -24.283   2.884  17.023  1.00 32.10           C  
ATOM   4371  C   ASP A 336     -23.260   4.002  17.241  1.00 27.88           C  
ATOM   4372  O   ASP A 336     -22.999   4.712  16.269  1.00 29.05           O  
ATOM   4373  CB  ASP A 336     -25.701   3.414  16.827  1.00 30.58           C  
ATOM   4374  CG  ASP A 336     -26.365   2.740  15.647  1.00 30.48           C  
ATOM   4375  OD1 ASP A 336     -26.150   1.524  15.482  1.00 33.16           O  
ATOM   4376  OD2 ASP A 336     -26.977   3.454  14.836  1.00 37.89           O1-
ATOM   4377  H   ASP A 336     -24.773   2.002  18.937  1.00 27.65           H  
ATOM   4378  HA  ASP A 336     -24.013   2.389  16.090  1.00 32.10           H  
ATOM   4379  HB2 ASP A 336     -25.660   4.489  16.649  1.00 30.58           H  
ATOM   4380  HB3 ASP A 336     -26.284   3.217  17.726  1.00 30.58           H  
ATOM   4381  N   GLU A 337     -22.713   4.185  18.443  1.00 27.80           N  
ATOM   4382  CA  GLU A 337     -21.768   5.309  18.660  1.00 27.62           C  
ATOM   4383  C   GLU A 337     -20.534   5.088  17.781  1.00 28.46           C  
ATOM   4384  O   GLU A 337     -19.975   3.970  17.793  1.00 25.73           O  
ATOM   4385  CB  GLU A 337     -21.339   5.468  20.113  1.00 30.39           C  
ATOM   4386  CG  GLU A 337     -20.625   6.785  20.343  1.00 32.58           C  
ATOM   4387  CD  GLU A 337     -20.322   7.141  21.786  1.00 37.61           C  
ATOM   4388  OE1 GLU A 337     -20.355   6.240  22.646  1.00 42.58           O  
ATOM   4389  OE2 GLU A 337     -20.013   8.321  22.038  1.00 44.34           O1-
ATOM   4390  H   GLU A 337     -22.941   3.561  19.204  1.00 27.80           H  
ATOM   4391  HA  GLU A 337     -22.288   6.228  18.391  1.00 27.62           H  
ATOM   4392  HB2 GLU A 337     -20.667   4.651  20.375  1.00 30.39           H  
ATOM   4393  HB3 GLU A 337     -22.223   5.429  20.749  1.00 30.39           H  
ATOM   4394  HG2 GLU A 337     -21.248   7.578  19.929  1.00 32.58           H  
ATOM   4395  HG3 GLU A 337     -19.678   6.748  19.804  1.00 32.58           H  
ATOM   4396  N   LEU A 338     -20.132   6.107  17.023  1.00 27.99           N  
ATOM   4397  CA  LEU A 338     -18.855   6.062  16.267  1.00 26.45           C  
ATOM   4398  C   LEU A 338     -17.720   6.411  17.227  1.00 27.65           C  
ATOM   4399  O   LEU A 338     -17.524   7.611  17.522  1.00 27.09           O  
ATOM   4400  CB  LEU A 338     -18.915   7.013  15.074  1.00 23.94           C  
ATOM   4401  CG  LEU A 338     -19.855   6.564  13.962  1.00 24.77           C  
ATOM   4402  CD1 LEU A 338     -20.001   7.643  12.909  1.00 25.61           C  
ATOM   4403  CD2 LEU A 338     -19.380   5.267  13.328  1.00 27.28           C  
ATOM   4404  H   LEU A 338     -20.711   6.932  16.961  1.00 27.99           H  
ATOM   4405  HA  LEU A 338     -18.678   5.065  15.864  1.00 26.45           H  
ATOM   4406  HB2 LEU A 338     -17.912   7.102  14.658  1.00 23.94           H  
ATOM   4407  HB3 LEU A 338     -19.249   7.988  15.431  1.00 23.94           H  
ATOM   4408  HG  LEU A 338     -20.832   6.384  14.411  1.00 24.77           H  
ATOM   4409 HD11 LEU A 338     -20.371   8.557  13.374  1.00 25.61           H  
ATOM   4410 HD12 LEU A 338     -19.032   7.836  12.450  1.00 25.61           H  
ATOM   4411 HD13 LEU A 338     -20.706   7.313  12.146  1.00 25.61           H  
ATOM   4412 HD21 LEU A 338     -18.402   5.422  12.872  1.00 27.28           H  
ATOM   4413 HD22 LEU A 338     -19.305   4.495  14.093  1.00 27.28           H  
ATOM   4414 HD23 LEU A 338     -20.092   4.954  12.564  1.00 27.28           H  
ATOM   4415  N   THR A 339     -17.148   5.386  17.854  1.00 24.37           N  
ATOM   4416  CA  THR A 339     -16.026   5.568  18.803  1.00 24.88           C  
ATOM   4417  C   THR A 339     -14.719   5.386  18.030  1.00 22.04           C  
ATOM   4418  O   THR A 339     -14.730   4.740  16.954  1.00 20.06           O  
ATOM   4419  CB  THR A 339     -16.159   4.630  20.008  1.00 23.48           C  
ATOM   4420  OG1 THR A 339     -16.162   3.297  19.510  1.00 24.49           O  
ATOM   4421  CG2 THR A 339     -17.420   4.883  20.802  1.00 24.82           C  
ATOM   4422  H   THR A 339     -17.491   4.453  17.677  1.00 24.37           H  
ATOM   4423  HA  THR A 339     -16.038   6.572  19.227  1.00 24.88           H  
ATOM   4424  HB  THR A 339     -15.325   4.805  20.688  1.00 23.48           H  
ATOM   4425 HG21 THR A 339     -17.422   5.911  21.164  1.00 24.82           H  
ATOM   4426 HG22 THR A 339     -18.289   4.721  20.165  1.00 24.82           H  
ATOM   4427 HG23 THR A 339     -17.459   4.200  21.650  1.00 24.82           H  
ATOM   4428  HG1 THR A 339     -16.916   3.209  18.922  1.00 24.49           H  
ATOM   4429  N   MET A 340     -13.635   5.911  18.587  1.00 23.36           N  
ATOM   4430  CA  MET A 340     -12.258   5.555  18.172  1.00 26.90           C  
ATOM   4431  C   MET A 340     -12.165   4.044  17.937  1.00 26.51           C  
ATOM   4432  O   MET A 340     -11.638   3.645  16.886  1.00 23.70           O  
ATOM   4433  CB  MET A 340     -11.265   5.941  19.263  1.00 32.11           C  
ATOM   4434  CG  MET A 340      -9.882   5.452  18.960  1.00 39.96           C  
ATOM   4435  SD  MET A 340      -9.025   6.632  17.906  1.00 41.95           S  
ATOM   4436  CE  MET A 340      -8.039   7.458  19.148  1.00 36.21           C  
ATOM   4437  H   MET A 340     -13.754   6.585  19.329  1.00 23.36           H  
ATOM   4438  HA  MET A 340     -12.021   6.092  17.254  1.00 26.90           H  
ATOM   4439  HB2 MET A 340     -11.593   5.507  20.207  1.00 32.11           H  
ATOM   4440  HB3 MET A 340     -11.243   7.027  19.351  1.00 32.11           H  
ATOM   4441  HG2 MET A 340      -9.943   4.491  18.449  1.00 39.96           H  
ATOM   4442  HG3 MET A 340      -9.329   5.334  19.892  1.00 39.96           H  
ATOM   4443  HE1 MET A 340      -8.695   7.912  19.890  1.00 36.21           H  
ATOM   4444  HE2 MET A 340      -7.386   6.733  19.635  1.00 36.21           H  
ATOM   4445  HE3 MET A 340      -7.434   8.232  18.676  1.00 36.21           H  
ATOM   4446  N   GLU A 341     -12.631   3.249  18.908  1.00 27.46           N  
ATOM   4447  CA  GLU A 341     -12.460   1.771  18.947  1.00 28.00           C  
ATOM   4448  C   GLU A 341     -13.182   1.159  17.744  1.00 26.66           C  
ATOM   4449  O   GLU A 341     -12.603   0.265  17.105  1.00 28.11           O  
ATOM   4450  CB  GLU A 341     -12.996   1.182  20.256  1.00 33.00           C  
ATOM   4451  CG  GLU A 341     -12.215   1.610  21.492  1.00 39.81           C  
ATOM   4452  CD  GLU A 341     -12.399   3.053  21.938  1.00 45.19           C  
ATOM   4453  OE1 GLU A 341     -13.275   3.745  21.384  1.00 45.78           O  
ATOM   4454  OE2 GLU A 341     -11.632   3.495  22.815  1.00 61.62           O1-
ATOM   4455  H   GLU A 341     -13.135   3.683  19.668  1.00 27.46           H  
ATOM   4456  HA  GLU A 341     -11.397   1.534  18.899  1.00 28.00           H  
ATOM   4457  HB2 GLU A 341     -12.956   0.095  20.185  1.00 33.00           H  
ATOM   4458  HB3 GLU A 341     -14.031   1.501  20.377  1.00 33.00           H  
ATOM   4459  HG2 GLU A 341     -11.156   1.459  21.285  1.00 39.81           H  
ATOM   4460  HG3 GLU A 341     -12.519   0.966  22.317  1.00 39.81           H  
ATOM   4461  N   ALA A 342     -14.401   1.623  17.444  1.00 22.78           N  
ATOM   4462  CA  ALA A 342     -15.244   1.069  16.360  1.00 21.93           C  
ATOM   4463  C   ALA A 342     -14.671   1.484  14.996  1.00 19.74           C  
ATOM   4464  O   ALA A 342     -14.550   0.622  14.111  1.00 18.50           O  
ATOM   4465  CB  ALA A 342     -16.676   1.521  16.526  1.00 26.51           C  
ATOM   4466  H   ALA A 342     -14.766   2.393  17.986  1.00 22.78           H  
ATOM   4467  HA  ALA A 342     -15.237  -0.020  16.413  1.00 21.93           H  
ATOM   4468  HB1 ALA A 342     -17.054   1.183  17.491  1.00 26.51           H  
ATOM   4469  HB2 ALA A 342     -16.721   2.609  16.478  1.00 26.51           H  
ATOM   4470  HB3 ALA A 342     -17.286   1.097  15.728  1.00 26.51           H  
ATOM   4471  N   LEU A 343     -14.290   2.752  14.846  1.00 17.85           N  
ATOM   4472  CA  LEU A 343     -13.613   3.259  13.622  1.00 18.23           C  
ATOM   4473  C   LEU A 343     -12.344   2.439  13.352  1.00 18.23           C  
ATOM   4474  O   LEU A 343     -12.132   2.056  12.188  1.00 19.07           O  
ATOM   4475  CB  LEU A 343     -13.283   4.744  13.801  1.00 16.86           C  
ATOM   4476  CG  LEU A 343     -14.476   5.701  13.734  1.00 16.38           C  
ATOM   4477  CD1 LEU A 343     -14.090   7.082  14.230  1.00 15.96           C  
ATOM   4478  CD2 LEU A 343     -15.038   5.791  12.322  1.00 16.41           C  
ATOM   4479  H   LEU A 343     -14.469   3.400  15.600  1.00 17.85           H  
ATOM   4480  HA  LEU A 343     -14.274   3.153  12.762  1.00 18.23           H  
ATOM   4481  HB2 LEU A 343     -12.581   5.028  13.017  1.00 16.86           H  
ATOM   4482  HB3 LEU A 343     -12.809   4.867  14.775  1.00 16.86           H  
ATOM   4483  HG  LEU A 343     -15.253   5.299  14.385  1.00 16.38           H  
ATOM   4484 HD11 LEU A 343     -13.716   7.010  15.251  1.00 15.96           H  
ATOM   4485 HD12 LEU A 343     -13.313   7.495  13.587  1.00 15.96           H  
ATOM   4486 HD13 LEU A 343     -14.964   7.733  14.209  1.00 15.96           H  
ATOM   4487 HD21 LEU A 343     -14.277   6.192  11.653  1.00 16.41           H  
ATOM   4488 HD22 LEU A 343     -15.332   4.797  11.984  1.00 16.41           H  
ATOM   4489 HD23 LEU A 343     -15.907   6.448  12.318  1.00 16.41           H  
ATOM   4490  N   ASN A 344     -11.589   2.091  14.397  1.00 21.67           N  
ATOM   4491  CA  ASN A 344     -10.315   1.332  14.273  1.00 22.89           C  
ATOM   4492  C   ASN A 344     -10.579  -0.107  13.827  1.00 26.47           C  
ATOM   4493  O   ASN A 344      -9.592  -0.779  13.493  1.00 26.76           O  
ATOM   4494  CB  ASN A 344      -9.518   1.315  15.574  1.00 23.65           C  
ATOM   4495  CG  ASN A 344      -8.773   2.609  15.801  1.00 24.49           C  
ATOM   4496  OD1 ASN A 344      -8.689   3.451  14.906  1.00 26.31           O  
ATOM   4497  ND2 ASN A 344      -8.262   2.790  17.004  1.00 23.36           N  
ATOM   4498  H   ASN A 344     -11.899   2.357  15.321  1.00 21.67           H  
ATOM   4499  HA  ASN A 344      -9.722   1.849  13.519  1.00 22.89           H  
ATOM   4500  HB2 ASN A 344      -8.798   0.497  15.535  1.00 23.65           H  
ATOM   4501  HB3 ASN A 344     -10.205   1.155  16.405  1.00 23.65           H  
ATOM   4502 HD21 ASN A 344      -8.356   2.070  17.706  1.00 23.36           H  
ATOM   4503 HD22 ASN A 344      -7.777   3.648  17.223  1.00 23.36           H  
ATOM   4504  N   LYS A 345     -11.834  -0.573  13.851  1.00 25.76           N  
ATOM   4505  CA  LYS A 345     -12.189  -1.981  13.519  1.00 28.14           C  
ATOM   4506  C   LYS A 345     -12.740  -2.044  12.096  1.00 23.98           C  
ATOM   4507  O   LYS A 345     -12.957  -3.157  11.595  1.00 26.08           O  
ATOM   4508  CB  LYS A 345     -13.206  -2.564  14.508  1.00 33.89           C  
ATOM   4509  CG  LYS A 345     -12.656  -2.904  15.886  1.00 39.19           C  
ATOM   4510  CD  LYS A 345     -11.852  -4.182  15.940  1.00 46.85           C  
ATOM   4511  CE  LYS A 345     -11.617  -4.656  17.360  1.00 52.79           C  
ATOM   4512  NZ  LYS A 345     -10.175  -4.850  17.644  1.00 55.65           N1+
ATOM   4513  H   LYS A 345     -12.577   0.062  14.107  1.00 25.76           H  
ATOM   4514  HA  LYS A 345     -11.284  -2.584  13.593  1.00 28.14           H  
ATOM   4515  HB2 LYS A 345     -13.612  -3.477  14.073  1.00 33.89           H  
ATOM   4516  HB3 LYS A 345     -14.006  -1.835  14.636  1.00 33.89           H  
ATOM   4517  HG2 LYS A 345     -13.496  -3.001  16.574  1.00 39.19           H  
ATOM   4518  HG3 LYS A 345     -12.015  -2.084  16.209  1.00 39.19           H  
ATOM   4519  HD2 LYS A 345     -10.887  -4.009  15.464  1.00 46.85           H  
ATOM   4520  HD3 LYS A 345     -12.391  -4.958  15.396  1.00 46.85           H  
ATOM   4521  HE2 LYS A 345     -12.136  -5.603  17.506  1.00 52.79           H  
ATOM   4522  HE3 LYS A 345     -12.016  -3.913  18.051  1.00 52.79           H  
ATOM   4523  HZ1 LYS A 345      -9.796  -5.538  17.008  1.00 55.65           H  
ATOM   4524  HZ2 LYS A 345      -9.687  -3.974  17.522  1.00 55.65           H  
ATOM   4525  HZ3 LYS A 345     -10.059  -5.171  18.595  1.00 55.65           H  
ATOM   4526  N   MET A 346     -12.941  -0.892  11.456  1.00 22.80           N  
ATOM   4527  CA  MET A 346     -13.494  -0.823  10.076  1.00 22.46           C  
ATOM   4528  C   MET A 346     -12.372  -1.059   9.053  1.00 24.65           C  
ATOM   4529  O   MET A 346     -12.033  -0.109   8.319  1.00 21.81           O  
ATOM   4530  CB  MET A 346     -14.156   0.536   9.823  1.00 21.81           C  
ATOM   4531  CG  MET A 346     -15.249   0.873  10.833  1.00 21.67           C  
ATOM   4532  SD  MET A 346     -15.994   2.508  10.523  1.00 19.54           S  
ATOM   4533  CE  MET A 346     -17.312   2.491  11.738  1.00 19.42           C  
ATOM   4534  H   MET A 346     -12.708  -0.030  11.927  1.00 22.80           H  
ATOM   4535  HA  MET A 346     -14.251  -1.599   9.967  1.00 22.46           H  
ATOM   4536  HB2 MET A 346     -14.597   0.526   8.826  1.00 21.81           H  
ATOM   4537  HB3 MET A 346     -13.389   1.309   9.873  1.00 21.81           H  
ATOM   4538  HG2 MET A 346     -14.816   0.869  11.833  1.00 21.67           H  
ATOM   4539  HG3 MET A 346     -16.029   0.114  10.772  1.00 21.67           H  
ATOM   4540  HE1 MET A 346     -17.982   1.655  11.536  1.00 19.42           H  
ATOM   4541  HE2 MET A 346     -16.886   2.382  12.735  1.00 19.42           H  
ATOM   4542  HE3 MET A 346     -17.870   3.426  11.682  1.00 19.42           H  
ATOM   4543  N   ASP A 347     -11.919  -2.310   8.920  1.00 24.11           N  
ATOM   4544  CA  ASP A 347     -10.743  -2.693   8.093  1.00 25.17           C  
ATOM   4545  C   ASP A 347     -11.091  -2.550   6.607  1.00 22.63           C  
ATOM   4546  O   ASP A 347     -10.208  -2.143   5.837  1.00 23.14           O  
ATOM   4547  CB  ASP A 347     -10.259  -4.112   8.413  1.00 27.03           C  
ATOM   4548  CG  ASP A 347      -9.630  -4.251   9.790  1.00 29.09           C  
ATOM   4549  OD1 ASP A 347      -9.438  -3.215  10.455  1.00 28.56           O  
ATOM   4550  OD2 ASP A 347      -9.354  -5.397  10.192  1.00 40.06           O1-
ATOM   4551  H   ASP A 347     -12.407  -3.043   9.414  1.00 24.11           H  
ATOM   4552  HA  ASP A 347      -9.921  -2.019   8.333  1.00 25.17           H  
ATOM   4553  HB2 ASP A 347      -9.518  -4.399   7.667  1.00 27.03           H  
ATOM   4554  HB3 ASP A 347     -11.113  -4.787   8.356  1.00 27.03           H  
ATOM   4555  N   LYS A 348     -12.286  -2.972   6.195  1.00 22.07           N  
ATOM   4556  CA  LYS A 348     -12.686  -2.972   4.763  1.00 22.69           C  
ATOM   4557  C   LYS A 348     -12.872  -1.521   4.295  1.00 23.78           C  
ATOM   4558  O   LYS A 348     -12.381  -1.169   3.197  1.00 22.49           O  
ATOM   4559  CB  LYS A 348     -13.939  -3.826   4.556  1.00 28.25           C  
ATOM   4560  CG  LYS A 348     -13.677  -5.322   4.413  1.00 32.77           C  
ATOM   4561  CD  LYS A 348     -14.924  -6.119   4.089  1.00 38.29           C  
ATOM   4562  CE  LYS A 348     -14.640  -7.526   3.610  1.00 40.47           C  
ATOM   4563  NZ  LYS A 348     -14.020  -8.334   4.682  1.00 47.84           N1+
ATOM   4564  H   LYS A 348     -12.946  -3.305   6.883  1.00 22.07           H  
ATOM   4565  HA  LYS A 348     -11.904  -3.423   4.153  1.00 22.69           H  
ATOM   4566  HB2 LYS A 348     -14.439  -3.481   3.651  1.00 28.25           H  
ATOM   4567  HB3 LYS A 348     -14.596  -3.677   5.413  1.00 28.25           H  
ATOM   4568  HG2 LYS A 348     -13.263  -5.692   5.351  1.00 32.77           H  
ATOM   4569  HG3 LYS A 348     -12.953  -5.472   3.612  1.00 32.77           H  
ATOM   4570  HD2 LYS A 348     -15.474  -5.594   3.308  1.00 38.29           H  
ATOM   4571  HD3 LYS A 348     -15.537  -6.179   4.988  1.00 38.29           H  
ATOM   4572  HE2 LYS A 348     -13.961  -7.483   2.758  1.00 40.47           H  
ATOM   4573  HE3 LYS A 348     -15.576  -7.995   3.306  1.00 40.47           H  
ATOM   4574  HZ1 LYS A 348     -13.152  -7.904   4.968  1.00 47.84           H  
ATOM   4575  HZ2 LYS A 348     -14.648  -8.384   5.472  1.00 47.84           H  
ATOM   4576  HZ3 LYS A 348     -13.837  -9.266   4.338  1.00 47.84           H  
ATOM   4577  N   LEU A 349     -13.473  -0.673   5.130  1.00 21.17           N  
ATOM   4578  CA  LEU A 349     -13.620   0.768   4.801  1.00 19.57           C  
ATOM   4579  C   LEU A 349     -12.231   1.403   4.759  1.00 17.68           C  
ATOM   4580  O   LEU A 349     -11.935   2.108   3.787  1.00 16.55           O  
ATOM   4581  CB  LEU A 349     -14.487   1.480   5.835  1.00 19.29           C  
ATOM   4582  CG  LEU A 349     -14.739   2.951   5.509  1.00 19.02           C  
ATOM   4583  CD1 LEU A 349     -15.305   3.100   4.101  1.00 18.14           C  
ATOM   4584  CD2 LEU A 349     -15.667   3.568   6.536  1.00 18.63           C  
ATOM   4585  H   LEU A 349     -13.837  -1.018   6.007  1.00 21.17           H  
ATOM   4586  HA  LEU A 349     -14.109   0.866   3.832  1.00 19.57           H  
ATOM   4587  HB2 LEU A 349     -13.989   1.421   6.803  1.00 19.29           H  
ATOM   4588  HB3 LEU A 349     -15.448   0.969   5.890  1.00 19.29           H  
ATOM   4589  HG  LEU A 349     -13.788   3.483   5.547  1.00 19.02           H  
ATOM   4590 HD11 LEU A 349     -14.606   2.674   3.381  1.00 18.14           H  
ATOM   4591 HD12 LEU A 349     -16.258   2.576   4.035  1.00 18.14           H  
ATOM   4592 HD13 LEU A 349     -15.455   4.157   3.880  1.00 18.14           H  
ATOM   4593 HD21 LEU A 349     -16.626   3.051   6.516  1.00 18.63           H  
ATOM   4594 HD22 LEU A 349     -15.224   3.475   7.528  1.00 18.63           H  
ATOM   4595 HD23 LEU A 349     -15.818   4.622   6.303  1.00 18.63           H  
ATOM   4596  N   HIS A 350     -11.394   1.090   5.749  1.00 17.96           N  
ATOM   4597  CA  HIS A 350      -9.983   1.543   5.810  1.00 17.22           C  
ATOM   4598  C   HIS A 350      -9.292   1.236   4.480  1.00 17.49           C  
ATOM   4599  O   HIS A 350      -8.657   2.153   3.913  1.00 17.19           O  
ATOM   4600  CB  HIS A 350      -9.256   0.899   6.992  1.00 19.60           C  
ATOM   4601  CG  HIS A 350      -7.941   1.537   7.269  1.00 16.97           C  
ATOM   4602  ND1 HIS A 350      -7.773   2.470   8.269  1.00 17.23           N  
ATOM   4603  CD2 HIS A 350      -6.757   1.443   6.623  1.00 19.33           C  
ATOM   4604  CE1 HIS A 350      -6.521   2.880   8.276  1.00 18.08           C  
ATOM   4605  NE2 HIS A 350      -5.868   2.250   7.280  1.00 18.42           N  
ATOM   4606  H   HIS A 350     -11.741   0.511   6.500  1.00 17.96           H  
ATOM   4607  HA  HIS A 350      -9.955   2.621   5.970  1.00 17.22           H  
ATOM   4608  HB2 HIS A 350      -9.093  -0.155   6.769  1.00 19.60           H  
ATOM   4609  HB3 HIS A 350      -9.882   0.990   7.879  1.00 19.60           H  
ATOM   4610  HD2 HIS A 350      -6.551   0.842   5.750  1.00 19.33           H  
ATOM   4611  HE2 HIS A 350      -4.889   2.355   7.056  1.00 18.42           H  
ATOM   4612  HE1 HIS A 350      -6.093   3.597   8.961  1.00 18.08           H  
ATOM   4613  N   ARG A 351      -9.485   0.022   3.958  1.00 18.41           N  
ATOM   4614  CA  ARG A 351      -8.795  -0.448   2.724  1.00 19.59           C  
ATOM   4615  C   ARG A 351      -9.363   0.268   1.495  1.00 18.12           C  
ATOM   4616  O   ARG A 351      -8.583   0.525   0.557  1.00 20.24           O  
ATOM   4617  CB  ARG A 351      -8.859  -1.972   2.616  1.00 21.05           C  
ATOM   4618  CG  ARG A 351      -7.992  -2.656   3.665  1.00 21.74           C  
ATOM   4619  CD  ARG A 351      -7.797  -4.128   3.402  1.00 24.80           C  
ATOM   4620  NE  ARG A 351      -9.004  -4.924   3.557  1.00 26.31           N  
ATOM   4621  CZ  ARG A 351      -9.282  -5.643   4.633  1.00 26.39           C  
ATOM   4622  NH1 ARG A 351      -8.549  -5.502   5.724  1.00 24.21           N  
ATOM   4623  NH2 ARG A 351     -10.336  -6.439   4.633  1.00 30.21           N1+
ATOM   4624  H   ARG A 351     -10.127  -0.605   4.420  1.00 18.41           H  
ATOM   4625  HA  ARG A 351      -7.737  -0.190   2.778  1.00 19.59           H  
ATOM   4626  HB2 ARG A 351      -8.514  -2.269   1.626  1.00 21.05           H  
ATOM   4627  HB3 ARG A 351      -9.892  -2.291   2.751  1.00 21.05           H  
ATOM   4628  HG2 ARG A 351      -8.467  -2.537   4.639  1.00 21.74           H  
ATOM   4629  HG3 ARG A 351      -7.015  -2.173   3.676  1.00 21.74           H  
ATOM   4630  HD2 ARG A 351      -7.047  -4.504   4.098  1.00 24.80           H  
ATOM   4631  HD3 ARG A 351      -7.436  -4.248   2.380  1.00 24.80           H  
ATOM   4632  HE  ARG A 351      -9.670  -4.929   2.798  1.00 26.31           H  
ATOM   4633 HH11 ARG A 351      -7.744  -4.892   5.716  1.00 24.21           H  
ATOM   4634 HH12 ARG A 351      -8.794  -6.005   6.565  1.00 24.21           H  
ATOM   4635 HH21 ARG A 351     -10.587  -6.945   5.470  1.00 30.21           H  
ATOM   4636 HH22 ARG A 351     -10.891  -6.542   3.796  1.00 30.21           H  
ATOM   4637  N   CYS A 352     -10.641   0.644   1.516  1.00 19.33           N  
ATOM   4638  CA  CYS A 352     -11.273   1.440   0.428  1.00 16.85           C  
ATOM   4639  C   CYS A 352     -10.621   2.828   0.370  1.00 15.22           C  
ATOM   4640  O   CYS A 352     -10.422   3.360  -0.732  1.00 14.89           O  
ATOM   4641  CB  CYS A 352     -12.774   1.594   0.634  1.00 21.00           C  
ATOM   4642  SG  CYS A 352     -13.716   0.088   0.290  1.00 20.93           S  
ATOM   4643  H   CYS A 352     -11.208   0.376   2.308  1.00 19.33           H  
ATOM   4644  HA  CYS A 352     -11.119   0.907  -0.510  1.00 16.85           H  
ATOM   4645  HB2 CYS A 352     -13.133   2.382  -0.028  1.00 21.00           H  
ATOM   4646  HB3 CYS A 352     -12.951   1.881   1.671  1.00 21.00           H  
ATOM   4647  HG  CYS A 352     -13.514  -0.284  -0.977  1.00 20.93           H  
ATOM   4648  N   VAL A 353     -10.361   3.436   1.522  1.00 14.96           N  
ATOM   4649  CA  VAL A 353      -9.647   4.746   1.600  1.00 15.17           C  
ATOM   4650  C   VAL A 353      -8.217   4.574   1.059  1.00 15.31           C  
ATOM   4651  O   VAL A 353      -7.773   5.394   0.218  1.00 14.61           O  
ATOM   4652  CB  VAL A 353      -9.633   5.277   3.043  1.00 15.87           C  
ATOM   4653  CG1 VAL A 353      -8.903   6.606   3.128  1.00 16.32           C  
ATOM   4654  CG2 VAL A 353     -11.041   5.403   3.610  1.00 16.55           C  
ATOM   4655  H   VAL A 353     -10.658   2.995   2.380  1.00 14.96           H  
ATOM   4656  HA  VAL A 353     -10.173   5.480   0.990  1.00 15.17           H  
ATOM   4657  HB  VAL A 353      -9.095   4.549   3.650  1.00 15.87           H  
ATOM   4658 HG11 VAL A 353      -7.887   6.487   2.753  1.00 16.32           H  
ATOM   4659 HG12 VAL A 353      -9.428   7.348   2.526  1.00 16.32           H  
ATOM   4660 HG13 VAL A 353      -8.870   6.937   4.166  1.00 16.32           H  
ATOM   4661 HG21 VAL A 353     -11.606   6.127   3.022  1.00 16.55           H  
ATOM   4662 HG22 VAL A 353     -11.538   4.434   3.568  1.00 16.55           H  
ATOM   4663 HG23 VAL A 353     -10.987   5.739   4.646  1.00 16.55           H  
ATOM   4664  N   LYS A 354      -7.502   3.575   1.570  1.00 14.54           N  
ATOM   4665  CA  LYS A 354      -6.089   3.292   1.216  1.00 14.79           C  
ATOM   4666  C   LYS A 354      -5.977   3.051  -0.294  1.00 14.60           C  
ATOM   4667  O   LYS A 354      -5.022   3.562  -0.913  1.00 13.46           O  
ATOM   4668  CB  LYS A 354      -5.586   2.103   2.032  1.00 17.50           C  
ATOM   4669  CG  LYS A 354      -4.072   1.982   2.115  1.00 19.16           C  
ATOM   4670  CD  LYS A 354      -3.627   0.960   3.138  1.00 21.30           C  
ATOM   4671  CE  LYS A 354      -2.124   0.892   3.294  1.00 24.34           C  
ATOM   4672  NZ  LYS A 354      -1.751  -0.025   4.392  1.00 27.09           N1+
ATOM   4673  H   LYS A 354      -7.950   2.970   2.243  1.00 14.54           H  
ATOM   4674  HA  LYS A 354      -5.458   4.147   1.459  1.00 14.79           H  
ATOM   4675  HB2 LYS A 354      -5.975   1.191   1.578  1.00 17.50           H  
ATOM   4676  HB3 LYS A 354      -5.975   2.199   3.046  1.00 17.50           H  
ATOM   4677  HG2 LYS A 354      -3.658   2.953   2.388  1.00 19.16           H  
ATOM   4678  HG3 LYS A 354      -3.691   1.687   1.137  1.00 19.16           H  
ATOM   4679  HD2 LYS A 354      -3.988  -0.021   2.828  1.00 21.30           H  
ATOM   4680  HD3 LYS A 354      -4.064   1.221   4.102  1.00 21.30           H  
ATOM   4681  HE2 LYS A 354      -1.742   1.889   3.516  1.00 24.34           H  
ATOM   4682  HE3 LYS A 354      -1.684   0.533   2.364  1.00 24.34           H  
ATOM   4683  HZ1 LYS A 354      -2.156   0.303   5.257  1.00 27.09           H  
ATOM   4684  HZ2 LYS A 354      -2.097  -0.952   4.189  1.00 27.09           H  
ATOM   4685  HZ3 LYS A 354      -0.745  -0.053   4.481  1.00 27.09           H  
ATOM   4686  N   GLU A 355      -6.966   2.391  -0.896  1.00 15.10           N  
ATOM   4687  CA  GLU A 355      -6.924   2.044  -2.337  1.00 16.91           C  
ATOM   4688  C   GLU A 355      -7.247   3.291  -3.174  1.00 19.32           C  
ATOM   4689  O   GLU A 355      -6.633   3.447  -4.252  1.00 18.32           O  
ATOM   4690  CB  GLU A 355      -7.852   0.873  -2.647  1.00 18.99           C  
ATOM   4691  CG  GLU A 355      -7.830   0.456  -4.105  1.00 19.27           C  
ATOM   4692  CD  GLU A 355      -6.578  -0.265  -4.571  1.00 20.24           C  
ATOM   4693  OE1 GLU A 355      -5.548  -0.208  -3.860  1.00 22.21           O  
ATOM   4694  OE2 GLU A 355      -6.651  -0.922  -5.629  1.00 20.44           O1-
ATOM   4695  H   GLU A 355      -7.772   2.118  -0.352  1.00 15.10           H  
ATOM   4696  HA  GLU A 355      -5.920   1.714  -2.602  1.00 16.91           H  
ATOM   4697  HB2 GLU A 355      -8.870   1.161  -2.385  1.00 18.99           H  
ATOM   4698  HB3 GLU A 355      -7.548   0.021  -2.039  1.00 18.99           H  
ATOM   4699  HG2 GLU A 355      -7.942   1.355  -4.711  1.00 19.27           H  
ATOM   4700  HG3 GLU A 355      -8.679  -0.206  -4.276  1.00 19.27           H  
ATOM   4701  N   ALA A 356      -8.086   4.206  -2.679  1.00 15.79           N  
ATOM   4702  CA  ALA A 356      -8.288   5.517  -3.342  1.00 15.82           C  
ATOM   4703  C   ALA A 356      -6.964   6.291  -3.319  1.00 13.42           C  
ATOM   4704  O   ALA A 356      -6.567   6.850  -4.352  1.00 11.73           O  
ATOM   4705  CB  ALA A 356      -9.395   6.303  -2.685  1.00 16.42           C  
ATOM   4706  H   ALA A 356      -8.595   3.999  -1.832  1.00 15.79           H  
ATOM   4707  HA  ALA A 356      -8.594   5.354  -4.375  1.00 15.82           H  
ATOM   4708  HB1 ALA A 356     -10.322   5.732  -2.731  1.00 16.42           H  
ATOM   4709  HB2 ALA A 356      -9.137   6.493  -1.643  1.00 16.42           H  
ATOM   4710  HB3 ALA A 356      -9.526   7.251  -3.206  1.00 16.42           H  
ATOM   4711  N   LEU A 357      -6.283   6.271  -2.176  1.00 14.24           N  
ATOM   4712  CA  LEU A 357      -4.989   6.963  -1.973  1.00 13.68           C  
ATOM   4713  C   LEU A 357      -3.907   6.310  -2.848  1.00 13.29           C  
ATOM   4714  O   LEU A 357      -3.164   7.060  -3.526  1.00 14.11           O  
ATOM   4715  CB  LEU A 357      -4.641   6.909  -0.486  1.00 14.01           C  
ATOM   4716  CG  LEU A 357      -3.325   7.579  -0.115  1.00 15.81           C  
ATOM   4717  CD1 LEU A 357      -3.299   9.016  -0.616  1.00 15.89           C  
ATOM   4718  CD2 LEU A 357      -3.092   7.520   1.387  1.00 17.70           C  
ATOM   4719  H   LEU A 357      -6.671   5.753  -1.401  1.00 14.24           H  
ATOM   4720  HA  LEU A 357      -5.055   8.009  -2.274  1.00 13.68           H  
ATOM   4721  HB2 LEU A 357      -4.584   5.862  -0.188  1.00 14.01           H  
ATOM   4722  HB3 LEU A 357      -5.440   7.401   0.068  1.00 14.01           H  
ATOM   4723  HG  LEU A 357      -2.514   7.035  -0.599  1.00 15.81           H  
ATOM   4724 HD11 LEU A 357      -3.434   9.026  -1.698  1.00 15.89           H  
ATOM   4725 HD12 LEU A 357      -4.103   9.580  -0.144  1.00 15.89           H  
ATOM   4726 HD13 LEU A 357      -2.341   9.471  -0.366  1.00 15.89           H  
ATOM   4727 HD21 LEU A 357      -3.890   8.057   1.900  1.00 17.70           H  
ATOM   4728 HD22 LEU A 357      -3.086   6.480   1.713  1.00 17.70           H  
ATOM   4729 HD23 LEU A 357      -2.133   7.981   1.624  1.00 17.70           H  
ATOM   4730  N   ARG A 358      -3.871   4.975  -2.918  1.00 11.66           N  
ATOM   4731  CA  ARG A 358      -2.916   4.256  -3.807  1.00 11.89           C  
ATOM   4732  C   ARG A 358      -3.072   4.785  -5.239  1.00 11.70           C  
ATOM   4733  O   ARG A 358      -2.041   5.038  -5.897  1.00 13.13           O  
ATOM   4734  CB  ARG A 358      -3.082   2.734  -3.739  1.00 11.95           C  
ATOM   4735  CG  ARG A 358      -1.962   1.991  -4.459  1.00 12.70           C  
ATOM   4736  CD  ARG A 358      -2.204   0.510  -4.687  1.00 12.42           C  
ATOM   4737  NE  ARG A 358      -3.377   0.292  -5.511  1.00 13.40           N  
ATOM   4738  CZ  ARG A 358      -3.421   0.353  -6.836  1.00 15.43           C  
ATOM   4739  NH1 ARG A 358      -2.343   0.643  -7.551  1.00 17.14           N  
ATOM   4740  NH2 ARG A 358      -4.571   0.130  -7.444  1.00 16.18           N1+
ATOM   4741  H   ARG A 358      -4.511   4.438  -2.351  1.00 11.66           H  
ATOM   4742  HA  ARG A 358      -1.902   4.453  -3.459  1.00 11.89           H  
ATOM   4743  HB2 ARG A 358      -4.032   2.465  -4.200  1.00 11.95           H  
ATOM   4744  HB3 ARG A 358      -3.087   2.429  -2.692  1.00 11.95           H  
ATOM   4745  HG2 ARG A 358      -1.054   2.096  -3.866  1.00 12.70           H  
ATOM   4746  HG3 ARG A 358      -1.817   2.462  -5.431  1.00 12.70           H  
ATOM   4747  HD2 ARG A 358      -2.350   0.021  -3.724  1.00 12.42           H  
ATOM   4748  HD3 ARG A 358      -1.335   0.080  -5.185  1.00 12.42           H  
ATOM   4749  HE  ARG A 358      -4.239   0.074  -5.033  1.00 13.40           H  
ATOM   4750 HH11 ARG A 358      -2.403   0.693  -8.558  1.00 17.14           H  
ATOM   4751 HH12 ARG A 358      -1.461   0.814  -7.089  1.00 17.14           H  
ATOM   4752 HH21 ARG A 358      -5.394  -0.091  -6.902  1.00 16.18           H  
ATOM   4753 HH22 ARG A 358      -4.628   0.181  -8.451  1.00 16.18           H  
ATOM   4754  N   MET A 359      -4.301   4.862  -5.750  1.00 12.40           N  
ATOM   4755  CA  MET A 359      -4.553   5.058  -7.200  1.00 12.69           C  
ATOM   4756  C   MET A 359      -4.489   6.549  -7.548  1.00 11.79           C  
ATOM   4757  O   MET A 359      -4.120   6.865  -8.696  1.00 10.30           O  
ATOM   4758  CB  MET A 359      -5.918   4.500  -7.615  1.00 16.75           C  
ATOM   4759  CG  MET A 359      -6.043   3.009  -7.406  1.00 19.41           C  
ATOM   4760  SD  MET A 359      -7.603   2.384  -8.070  1.00 24.11           S  
ATOM   4761  CE  MET A 359      -7.379   2.680  -9.821  1.00 24.16           C  
ATOM   4762  H   MET A 359      -5.092   4.784  -5.126  1.00 12.40           H  
ATOM   4763  HA  MET A 359      -3.780   4.516  -7.744  1.00 12.69           H  
ATOM   4764  HB2 MET A 359      -6.073   4.715  -8.672  1.00 16.75           H  
ATOM   4765  HB3 MET A 359      -6.689   4.998  -7.026  1.00 16.75           H  
ATOM   4766  HG2 MET A 359      -6.000   2.795  -6.338  1.00 19.41           H  
ATOM   4767  HG3 MET A 359      -5.216   2.509  -7.910  1.00 19.41           H  
ATOM   4768  HE1 MET A 359      -7.231   3.746  -9.993  1.00 24.16           H  
ATOM   4769  HE2 MET A 359      -6.506   2.130 -10.174  1.00 24.16           H  
ATOM   4770  HE3 MET A 359      -8.263   2.344 -10.362  1.00 24.16           H  
ATOM   4771  N   TYR A 360      -4.828   7.440  -6.611  1.00 11.00           N  
ATOM   4772  CA  TYR A 360      -4.896   8.902  -6.883  1.00 11.99           C  
ATOM   4773  C   TYR A 360      -4.291   9.703  -5.738  1.00 10.93           C  
ATOM   4774  O   TYR A 360      -4.995  10.459  -5.078  1.00 10.92           O  
ATOM   4775  CB  TYR A 360      -6.344   9.329  -7.119  1.00 12.93           C  
ATOM   4776  CG  TYR A 360      -6.979   8.683  -8.320  1.00 14.35           C  
ATOM   4777  CD1 TYR A 360      -6.627   9.067  -9.601  1.00 16.57           C  
ATOM   4778  CD2 TYR A 360      -7.871   7.634  -8.177  1.00 15.74           C  
ATOM   4779  CE1 TYR A 360      -7.171   8.445 -10.713  1.00 18.74           C  
ATOM   4780  CE2 TYR A 360      -8.429   7.007  -9.276  1.00 17.47           C  
ATOM   4781  CZ  TYR A 360      -8.057   7.396 -10.548  1.00 18.46           C  
ATOM   4782  OH  TYR A 360      -8.615   6.807 -11.641  1.00 24.62           O  
ATOM   4783  H   TYR A 360      -5.047   7.108  -5.682  1.00 11.00           H  
ATOM   4784  HA  TYR A 360      -4.314   9.106  -7.782  1.00 11.99           H  
ATOM   4785  HB2 TYR A 360      -6.365  10.410  -7.259  1.00 12.93           H  
ATOM   4786  HB3 TYR A 360      -6.928   9.065  -6.238  1.00 12.93           H  
ATOM   4787  HD1 TYR A 360      -5.914   9.867  -9.737  1.00 16.57           H  
ATOM   4788  HD2 TYR A 360      -8.137   7.298  -7.186  1.00 15.74           H  
ATOM   4789  HE1 TYR A 360      -6.904   8.778 -11.705  1.00 18.74           H  
ATOM   4790  HE2 TYR A 360      -9.152   6.217  -9.140  1.00 17.47           H  
ATOM   4791  HH  TYR A 360      -9.263   6.126 -11.448  1.00 24.62           H  
ATOM   4792  N   PRO A 361      -2.976   9.565  -5.470  1.00 10.88           N  
ATOM   4793  CA  PRO A 361      -2.373  10.239  -4.332  1.00 10.73           C  
ATOM   4794  C   PRO A 361      -2.496  11.739  -4.562  1.00 10.86           C  
ATOM   4795  O   PRO A 361      -2.320  12.229  -5.675  1.00 10.06           O  
ATOM   4796  CB  PRO A 361      -0.911   9.770  -4.282  1.00 11.01           C  
ATOM   4797  CG  PRO A 361      -0.665   9.027  -5.591  1.00 11.06           C  
ATOM   4798  CD  PRO A 361      -2.013   8.745  -6.224  1.00 10.98           C  
ATOM   4799  HA  PRO A 361      -2.854  10.011  -3.381  1.00 10.73           H  
ATOM   4800  HB2 PRO A 361      -0.755   9.104  -3.433  1.00 11.01           H  
ATOM   4801  HB3 PRO A 361      -0.241  10.626  -4.200  1.00 11.01           H  
ATOM   4802  HG2 PRO A 361      -0.145   8.090  -5.393  1.00 11.06           H  
ATOM   4803  HG3 PRO A 361      -0.063   9.643  -6.259  1.00 11.06           H  
ATOM   4804  HD2 PRO A 361      -2.008   9.032  -7.276  1.00 10.98           H  
ATOM   4805  HD3 PRO A 361      -2.262   7.687  -6.137  1.00 10.98           H  
ATOM   4806  N   PRO A 362      -2.845  12.520  -3.526  1.00 10.75           N  
ATOM   4807  CA  PRO A 362      -3.002  13.964  -3.702  1.00 10.96           C  
ATOM   4808  C   PRO A 362      -1.693  14.738  -3.937  1.00 11.05           C  
ATOM   4809  O   PRO A 362      -1.736  15.792  -4.532  1.00 10.65           O  
ATOM   4810  CB  PRO A 362      -3.683  14.403  -2.400  1.00 11.40           C  
ATOM   4811  CG  PRO A 362      -3.303  13.329  -1.388  1.00 11.80           C  
ATOM   4812  CD  PRO A 362      -3.181  12.046  -2.178  1.00 10.71           C  
ATOM   4813  HA  PRO A 362      -3.571  14.183  -4.606  1.00 10.96           H  
ATOM   4814  HB2 PRO A 362      -4.765  14.447  -2.527  1.00 11.40           H  
ATOM   4815  HB3 PRO A 362      -3.315  15.379  -2.083  1.00 11.40           H  
ATOM   4816  HG2 PRO A 362      -4.077  13.234  -0.626  1.00 11.80           H  
ATOM   4817  HG3 PRO A 362      -2.353  13.574  -0.912  1.00 11.80           H  
ATOM   4818  HD2 PRO A 362      -2.390  11.412  -1.777  1.00 10.71           H  
ATOM   4819  HD3 PRO A 362      -4.122  11.496  -2.179  1.00 10.71           H  
ATOM   4820  N   LEU A 363      -0.558  14.231  -3.461  1.00 10.89           N  
ATOM   4821  CA  LEU A 363       0.769  14.818  -3.767  1.00 12.31           C  
ATOM   4822  C   LEU A 363       1.516  13.887  -4.722  1.00 11.98           C  
ATOM   4823  O   LEU A 363       1.739  12.729  -4.355  1.00 12.97           O  
ATOM   4824  CB  LEU A 363       1.519  15.042  -2.453  1.00 13.88           C  
ATOM   4825  CG  LEU A 363       0.781  15.960  -1.483  1.00 16.80           C  
ATOM   4826  CD1 LEU A 363       1.346  15.870  -0.076  1.00 19.42           C  
ATOM   4827  CD2 LEU A 363       0.801  17.395  -1.988  1.00 17.15           C  
ATOM   4828  H   LEU A 363      -0.602  13.414  -2.868  1.00 10.89           H  
ATOM   4829  HA  LEU A 363       0.674  15.784  -4.263  1.00 12.31           H  
ATOM   4830  HB2 LEU A 363       2.488  15.486  -2.680  1.00 13.88           H  
ATOM   4831  HB3 LEU A 363       1.666  14.076  -1.970  1.00 13.88           H  
ATOM   4832  HG  LEU A 363      -0.255  15.623  -1.434  1.00 16.80           H  
ATOM   4833 HD11 LEU A 363       1.293  14.838   0.272  1.00 19.42           H  
ATOM   4834 HD12 LEU A 363       2.385  16.199  -0.080  1.00 19.42           H  
ATOM   4835 HD13 LEU A 363       0.765  16.508   0.590  1.00 19.42           H  
ATOM   4836 HD21 LEU A 363       1.831  17.747  -2.043  1.00 17.15           H  
ATOM   4837 HD22 LEU A 363       0.349  17.438  -2.979  1.00 17.15           H  
ATOM   4838 HD23 LEU A 363       0.237  18.029  -1.304  1.00 17.15           H  
ATOM   4839  N   LEU A 364       1.715  14.329  -5.959  1.00 12.88           N  
ATOM   4840  CA  LEU A 364       2.303  13.489  -7.033  1.00 15.00           C
[truncated: 174,580 more chars]
